# Supplementary material for: Optimising age coverage of seasonal influenza vaccination in England: A mathematical and health economic evaluation
Source: PLoS Comput Biol. 2020 Oct 6;16(10):e1008278. doi: 10.1371/journal.pcbi.1008278 (PMC7567368; doi:10.1371/journal.pcbi.1008278)
Supplement: S2 File — The file comprises of four sheets: (i) Willingness to pay at £20,000 per QALY and 3.5% discounting (single prediction using the most likely set of parameters); (ii) willingness to pay at £30,000 per QALY and 3.5% discounting (values at which 90% of simulations were cost-effective); (iii) willingness to pay at £20,000 per QALY and 1.5% discounting (single prediction using the most likely set of parameters); (iv) willingness to pay at £30,000 per QALY and 1.5% discounting (values at which 90% of simulations were cost-effective). In all considered strategies, we assumed 10% vaccine wastage and an administration fee per deployed vaccine of £10. (XLSX) [file pcbi.1008278.s003.xlsx]

## Sheet: Scen_1
Threshold vaccine dose price versus a policy vaccinating at-risk group only. Predictions used the most likely set of parameters and give a cost effective threshold at £20,000 per QALY with 3.5% discounting.
All values in £.
Paired young-age centric (vaccinate from 2yrs up to age A) & elder-aged centric (vaccinate those aged B & older) strategies
	Young-age centric, from 2yrs to	2yrs	4yrs	6yrs	8yrs	10yrs	12yrs	14yrs	16yrs	18yrs	20yrs	22yrs	24yrs	26yrs	28yrs	30yrs	32yrs	34yrs	36yrs	38yrs	40yrs	42yrs	44yrs	46yrs	48yrs	50yrs	52yrs	54yrs	56yrs	58yrs	60yrs	62yrs	64yrs	66yrs	68yrs	70yrs	72yrs	74yrs	76yrs	78yrs	80yrs	82yrs	84yrs	86yrs	88yrs	90yrs	92yrs	94yrs	96yrs
Elder-age centric, from age
2yrs		11.48
4yrs		11.55	11.48
6yrs		11.49	11.48	11.48
8yrs		11.35	11.4	11.47	11.48
10yrs		10.9	10.98	11.3	11.43	11.48
12yrs		10.21	10.31	10.84	11.12	11.28	11.48
14yrs		9.58	9.53	9.84	10.12	10.33	11.22	11.48
16yrs		9.64	9.35	9.33	9.48	9.65	10.48	11.06	11.48
18yrs		10.08	9.56	9.07	8.84	8.81	9.36	10	11.19	11.48
20yrs		10.18	9.65	9.09	8.81	8.75	9.3	9.97	11.22	11.52	11.48
22yrs		10.31	9.79	9.19	8.85	8.77	9.3	10	11.28	11.63	11.56	11.48
24yrs		10.5	10	9.37	8.98	8.86	9.37	10.1	11.43	11.82	11.77	11.6	11.48
26yrs		10.72	10.26	9.6	9.15	9	9.5	10.26	11.64	12.07	12.03	11.87	11.62	11.48
28yrs		10.92	10.5	9.83	9.33	9.15	9.62	10.42	11.86	12.32	12.3	12.14	11.89	11.62	11.48
30yrs		11.17	10.78	10.11	9.55	9.34	9.78	10.62	12.13	12.62	12.61	12.46	12.21	11.93	11.64	11.48
32yrs		11.43	11.09	10.42	9.81	9.56	9.96	10.86	12.43	12.95	12.96	12.81	12.55	12.26	11.97	11.64	11.48
34yrs		11.63	11.35	10.72	10.04	9.75	10.1	11.05	12.71	13.26	13.28	13.13	12.87	12.58	12.28	11.94	11.62	11.48
36yrs		11.67	11.49	10.94	10.21	9.86	10.13	11.13	12.89	13.49	13.53	13.39	13.13	12.84	12.53	12.19	11.86	11.59	11.48
38yrs		11.44	11.42	11.02	10.24	9.82	9.97	11.03	12.93	13.6	13.67	13.54	13.28	12.99	12.69	12.34	12.02	11.74	11.55	11.48
40yrs		10.97	11.14	10.97	10.17	9.69	9.67	10.77	12.83	13.59	13.7	13.6	13.36	13.07	12.78	12.43	12.11	11.84	11.66	11.53	11.48
42yrs		10.35	10.73	10.86	10.09	9.54	9.33	10.41	12.66	13.52	13.69	13.62	13.4	13.13	12.84	12.5	12.19	11.92	11.75	11.63	11.54	11.48
44yrs		9.62	10.22	10.72	10.03	9.43	9.01	10.04	12.48	13.47	13.7	13.68	13.47	13.22	12.94	12.6	12.29	12.03	11.87	11.77	11.69	11.56	11.48
46yrs		9.04	9.85	10.65	10.04	9.41	8.79	9.76	12.39	13.53	13.84	13.85	13.66	13.41	13.14	12.8	12.49	12.23	12.08	11.98	11.91	11.8	11.62	11.48
48yrs		8.69	9.7	10.71	10.17	9.5	8.7	9.61	12.43	13.72	14.11	14.15	13.98	13.74	13.46	13.12	12.8	12.54	12.38	12.29	12.23	12.11	11.94	11.64	11.48
50yrs		8.37	9.63	10.86	10.39	9.68	8.71	9.55	12.55	14	14.46	14.55	14.39	14.14	13.86	13.5	13.17	12.9	12.75	12.66	12.6	12.49	12.31	12	11.66	11.48
52yrs		8.14	9.7	11.14	10.72	9.98	8.84	9.6	12.79	14.39	14.94	15.05	14.89	14.64	14.35	13.97	13.62	13.34	13.18	13.09	13.03	12.91	12.73	12.41	12.05	11.68	11.48
54yrs		7.89	9.81	11.48	11.11	10.33	9.03	9.71	13.08	14.84	15.46	15.6	15.45	15.18	14.88	14.48	14.11	13.81	13.64	13.55	13.49	13.36	13.17	12.84	12.46	12.07	11.67	11.48
56yrs		7.47	9.85	11.79	11.49	10.67	9.19	9.79	13.33	15.27	15.97	16.14	15.99	15.71	15.39	14.97	14.58	14.27	14.09	13.99	13.93	13.8	13.6	13.25	12.86	12.45	12.03	11.66	11.48
58yrs		6.84	9.79	12.07	11.84	10.99	9.33	9.83	13.54	15.65	16.44	16.65	16.5	16.22	15.88	15.45	15.03	14.71	14.52	14.42	14.35	14.22	14.01	13.65	13.24	12.81	12.38	11.99	11.64	11.48
60yrs		5.59	9.36	12.09	12	11.14	9.3	9.68	13.53	15.84	16.75	17.01	16.88	16.6	16.27	15.82	15.39	15.06	14.87	14.77	14.71	14.57	14.36	13.99	13.57	13.12	12.68	12.28	11.91	11.61	11.48
62yrs		4.04	8.77	12.03	12.09	11.23	9.24	9.51	13.5	15.99	17.01	17.33	17.23	16.96	16.63	16.16	15.73	15.39	15.2	15.1	15.04	14.91	14.69	14.3	13.87	13.42	12.96	12.55	12.17	11.86	11.61	11.48
64yrs		3.18	8.81	12.53	12.64	11.72	9.53	9.71	13.85	16.5	17.58	17.93	17.81	17.52	17.17	16.68	16.21	15.85	15.65	15.54	15.47	15.33	15.1	14.7	14.25	13.78	13.3	12.87	12.48	12.16	11.91	11.63	11.48
66yrs		2.77	9.35	13.5	13.59	12.54	10.11	10.2	14.51	17.3	18.43	18.76	18.62	18.29	17.89	17.35	16.85	16.45	16.23	16.1	16.02	15.86	15.6	15.18	14.7	14.2	13.7	13.25	12.85	12.51	12.25	11.96	11.65	11.48
68yrs		3.12	10.66	15.16	15.1	13.82	11.08	11.05	15.56	18.46	19.61	19.9	19.69	19.29	18.82	18.22	17.65	17.21	16.94	16.78	16.68	16.49	16.2	15.74	15.23	14.7	14.17	13.7	13.27	12.92	12.64	12.33	12.02	11.66	11.48
70yrs		3.56	12.2	17.02	16.74	15.18	12.08	11.92	16.62	19.64	20.78	21.02	20.74	20.26	19.72	19.05	18.43	17.93	17.63	17.44	17.3	17.08	16.77	16.27	15.73	15.17	14.61	14.12	13.67	13.3	13.01	12.69	12.36	11.98	11.64	11.48
72yrs		4.17	13.97	18.99	18.41	16.53	13.06	12.77	17.64	20.74	21.87	22.06	21.7	21.15	20.54	19.8	19.12	18.58	18.24	18.02	17.86	17.62	17.27	16.75	16.17	15.59	15	14.49	14.02	13.64	13.33	13	12.66	12.27	11.91	11.61	11.48
74yrs		4.75	15.64	20.78	19.88	17.7	13.89	13.46	18.47	21.65	22.77	22.91	22.48	21.86	21.2	20.4	19.68	19.1	18.73	18.48	18.3	18.03	17.66	17.12	16.52	15.91	15.31	14.77	14.29	13.9	13.58	13.24	12.89	12.49	12.13	11.82	11.58	11.48
76yrs		5.37	17.33	22.49	21.23	18.74	14.61	14.07	19.19	22.43	23.54	23.63	23.14	22.47	21.76	20.91	20.14	19.53	19.13	18.87	18.67	18.38	17.99	17.42	16.81	16.18	15.56	15.01	14.52	14.11	13.78	13.44	13.08	12.68	12.3	11.99	11.75	11.56	11.48
78yrs		6	18.99	24.09	22.46	19.67	15.25	14.6	19.83	23.11	24.2	24.25	23.71	22.98	22.22	21.34	20.53	19.89	19.47	19.19	18.98	18.67	18.27	17.68	17.05	16.4	15.77	15.21	14.7	14.29	13.95	13.6	13.24	12.83	12.45	12.13	11.88	11.69	11.55	11.48
80yrs		6.86	20.71	25.65	23.61	20.53	15.84	15.08	20.39	23.72	24.78	24.79	24.2	23.43	22.63	21.71	20.87	20.2	19.76	19.47	19.24	18.92	18.5	17.9	17.25	16.59	15.95	15.37	14.86	14.44	14.1	13.74	13.37	12.95	12.57	12.25	12	11.81	11.66	11.54	11.48
82yrs		8.04	22.43	27.09	24.65	21.29	16.36	15.51	20.89	24.24	25.28	25.25	24.62	23.81	22.97	22.01	21.15	20.46	20.01	19.69	19.45	19.12	18.69	18.08	17.42	16.75	16.09	15.51	14.99	14.56	14.22	13.85	13.48	13.06	12.67	12.34	12.09	11.9	11.75	11.63	11.53	11.48
84yrs		9.26	23.97	28.32	25.52	21.92	16.79	15.86	21.29	24.65	25.68	25.61	24.95	24.1	23.24	22.26	21.37	20.66	20.2	19.87	19.62	19.29	18.84	18.22	17.55	16.87	16.2	15.62	15.09	14.66	14.31	13.94	13.57	13.14	12.75	12.42	12.17	11.97	11.82	11.7	11.59	11.52	11.48
86yrs		10.25	25.19	29.27	26.18	22.39	17.1	16.12	21.59	24.96	25.97	25.89	25.19	24.32	23.44	22.44	21.54	20.81	20.34	20.01	19.75	19.4	18.95	18.32	17.64	16.96	16.29	15.69	15.16	14.73	14.38	14.01	13.63	13.2	12.81	12.47	12.22	12.02	11.87	11.75	11.65	11.57	11.5	11.48
88yrs		10.81	26.04	29.93	26.63	22.71	17.31	16.28	21.78	25.18	26.18	26.07	25.36	24.48	23.58	22.56	21.65	20.92	20.43	20.1	19.84	19.49	19.03	18.39	17.71	17.02	16.35	15.75	15.22	14.78	14.42	14.05	13.67	13.24	12.84	12.51	12.26	12.06	11.91	11.78	11.68	11.6	11.54	11.5	11.48
90yrs		11.52	26.77	30.47	26.99	22.96	17.47	16.42	21.94	25.34	26.33	26.22	25.49	24.59	23.68	22.66	21.74	21	20.51	20.17	19.9	19.55	19.09	18.45	17.76	17.07	16.39	15.79	15.25	14.81	14.46	14.08	13.7	13.27	12.87	12.54	12.28	12.09	11.93	11.81	11.71	11.63	11.56	11.52	11.49	11.48
92yrs		12.13	27.32	30.87	27.26	23.15	17.6	16.52	22.06	25.46	26.45	26.32	25.58	24.68	23.76	22.72	21.8	21.05	20.56	20.22	19.95	19.59	19.13	18.48	17.8	17.1	16.42	15.82	15.28	14.84	14.48	14.11	13.73	13.29	12.9	12.56	12.3	12.11	11.95	11.83	11.72	11.64	11.58	11.54	11.51	11.49	11.48
94yrs		12.51	27.68	31.14	27.44	23.27	17.68	16.58	22.13	25.54	26.52	26.39	25.65	24.73	23.81	22.77	21.84	21.09	20.59	20.25	19.98	19.62	19.16	18.51	17.82	17.12	16.44	15.84	15.3	14.86	14.5	14.12	13.74	13.31	12.91	12.57	12.32	12.12	11.97	11.84	11.74	11.66	11.59	11.55	11.53	11.5	11.49	11.48
96yrs		12.59	27.85	31.26	27.52	23.33	17.71	16.61	22.16	25.58	26.56	26.42	25.68	24.76	23.83	22.79	21.86	21.11	20.61	20.27	19.99	19.64	19.17	18.52	17.83	17.13	16.45	15.85	15.31	14.86	14.51	14.13	13.75	13.32	12.92	12.58	12.32	12.13	11.97	11.85	11.74	11.66	11.6	11.56	11.53	11.51	11.49	11.49	11.48
98yrs		12.48	27.89	31.3	27.55	23.35	17.72	16.61	22.17	25.59	26.57	26.44	25.69	24.77	23.84	22.8	21.87	21.12	20.62	20.27	20	19.64	19.18	18.53	17.84	17.14	16.46	15.85	15.31	14.87	14.51	14.14	13.75	13.32	12.92	12.58	12.33	12.13	11.97	11.85	11.75	11.67	11.6	11.56	11.53	11.51	11.5	11.49	11.48
100+yrs		12.23	27.84	31.28	27.54	23.34	17.71	16.6	22.17	25.59	26.57	26.44	25.69	24.77	23.85	22.8	21.87	21.12	20.62	20.27	20	19.64	19.18	18.53	17.84	17.14	16.46	15.85	15.31	14.87	14.51	14.14	13.75	13.32	12.92	12.59	12.33	12.13	11.98	11.85	11.75	11.67	11.6	11.56	11.53	11.51	11.5	11.49	11.48
Standalone young-age centric programme (vaccinate from 2yrs up to age A)
		2yrs	4yrs	6yrs	8yrs	10yrs	12yrs	14yrs	16yrs	18yrs	20yrs	22yrs	24yrs	26yrs	28yrs	30yrs	32yrs	34yrs	36yrs	38yrs	40yrs	42yrs	44yrs	46yrs	48yrs	50yrs	52yrs	54yrs	56yrs	58yrs	60yrs	62yrs	64yrs	66yrs	68yrs	70yrs	72yrs	74yrs	76yrs	78yrs	80yrs	82yrs	84yrs	86yrs	88yrs	90yrs	92yrs	94yrs	96yrs
		12.12	27.84	31.29	27.54	23.34	17.71	16.6	22.16	25.59	26.57	26.44	25.69	24.78	23.85	22.81	21.87	21.12	20.62	20.28	20.01	19.65	19.18	18.53	17.84	17.14	16.46	15.85	15.32	14.87	14.51	14.14	13.75	13.32	12.92	12.59	12.33	12.13	11.98	11.85	11.75	11.67	11.6	11.56	11.54	11.51	11.5	11.49	11.49
Standalone elder-age centric programme (vaccinate those aged B & older)
		2yrs	4yrs	6yrs	8yrs	10yrs	12yrs	14yrs	16yrs	18yrs	20yrs	22yrs	24yrs	26yrs	28yrs	30yrs	32yrs	34yrs	36yrs	38yrs	40yrs	42yrs	44yrs	46yrs	48yrs	50yrs	52yrs	54yrs	56yrs	58yrs	60yrs	62yrs	64yrs	66yrs	68yrs	70yrs	72yrs	74yrs	76yrs	78yrs	80yrs	82yrs	84yrs	86yrs	88yrs	90yrs	92yrs	94yrs	96yrs
		11.48	11.83	11.77	11.64	11.18	10.49	9.88	9.98	10.45	10.56	10.69	10.89	11.12	11.33	11.58	11.86	12.06	12.1	11.87	11.37	10.72	9.95	9.34	8.95	8.59	8.31	7.99	7.47	6.71	5.22	3.33	2.18	1.47	1.54	1.63	1.86	1.99	2.07	2.04	2.23	3.08	4.34	5.55	5.84	8.02	12.59	20.8	32.41
[truncated: 2 more columns]

## Sheet: Scen_2
Threshold vaccine dose price versus a policy vaccinating at-risk group only. Represents value at which 90% of simulations were cost effective at £30,000 per QALY with 3.5% discounting version.
All values in £.
Paired young-age centric (vaccinate from 2yrs up to age A) & elder-aged centric (vaccinate those aged B & older) strategies
	Young-age centric, from 2yrs to	2yrs	4yrs	6yrs	8yrs	10yrs	12yrs	14yrs	16yrs	18yrs	20yrs	22yrs	24yrs	26yrs	28yrs	30yrs	32yrs	34yrs	36yrs	38yrs	40yrs	42yrs	44yrs	46yrs	48yrs	50yrs	52yrs	54yrs	56yrs	58yrs	60yrs	62yrs	64yrs	66yrs	68yrs	70yrs	72yrs	74yrs	76yrs	78yrs	80yrs	82yrs	84yrs	86yrs	88yrs	90yrs	92yrs	94yrs	96yrs
Elder-age centric, from age
2yrs		12.8
4yrs		12.84	12.8
6yrs		12.7	12.76	12.8
8yrs		12.46	12.59	12.75	12.8
10yrs		11.79	11.98	12.48	12.7	12.8
12yrs		10.89	11.09	11.84	12.27	12.53	12.8
14yrs		10.43	10.37	10.65	11.03	11.35	12.47	12.8
16yrs		10.78	10.38	10.18	10.3	10.54	11.56	12.28	12.8
18yrs		11.65	11.08	10.29	9.85	9.74	10.22	10.99	12.44	12.8
20yrs		11.79	11.24	10.36	9.84	9.69	10.14	10.95	12.48	12.84	12.8
22yrs		11.95	11.43	10.53	9.91	9.72	10.13	10.97	12.56	12.97	12.89	12.8
24yrs		12.16	11.69	10.78	10.06	9.83	10.2	11.07	12.73	13.19	13.12	12.92	12.8
26yrs		12.41	11.99	11.08	10.27	9.99	10.32	11.22	12.95	13.45	13.4	13.21	12.94	12.8
28yrs		12.63	12.27	11.38	10.47	10.15	10.43	11.37	13.18	13.73	13.69	13.51	13.24	12.94	12.8
30yrs		12.89	12.6	11.73	10.74	10.36	10.59	11.57	13.47	14.05	14.03	13.86	13.58	13.28	12.97	12.8
32yrs		13.16	12.94	12.11	11.06	10.59	10.76	11.79	13.78	14.41	14.4	14.22	13.94	13.63	13.31	12.96	12.8
34yrs		13.36	13.23	12.48	11.36	10.79	10.89	11.97	14.06	14.74	14.75	14.57	14.28	13.97	13.64	13.28	12.95	12.8
36yrs		13.38	13.38	12.77	11.59	10.92	10.89	12.02	14.24	14.98	15.01	14.85	14.56	14.24	13.91	13.54	13.2	12.91	12.8
38yrs		13.1	13.28	12.89	11.67	10.92	10.7	11.86	14.26	15.08	15.14	15	14.72	14.4	14.07	13.7	13.36	13.07	12.87	12.8
40yrs		12.55	12.95	12.87	11.65	10.82	10.36	11.54	14.12	15.05	15.16	15.05	14.78	14.48	14.16	13.79	13.45	13.17	12.98	12.85	12.8
42yrs		11.94	12.5	12.79	11.62	10.71	9.96	11.12	13.91	14.97	15.14	15.06	14.82	14.53	14.23	13.87	13.53	13.25	13.07	12.96	12.86	12.8
44yrs		11.22	11.96	12.67	11.61	10.63	9.59	10.68	13.68	14.89	15.14	15.11	14.89	14.62	14.32	13.97	13.64	13.37	13.2	13.1	13.01	12.88	12.8
46yrs		10.62	11.6	12.64	11.68	10.64	9.37	10.35	13.61	14.96	15.27	15.27	15.08	14.82	14.53	14.18	13.85	13.58	13.42	13.33	13.25	13.13	12.94	12.8
48yrs		10.23	11.53	12.78	11.88	10.78	9.29	10.19	13.7	15.21	15.54	15.59	15.41	15.16	14.87	14.51	14.17	13.9	13.74	13.66	13.59	13.47	13.28	12.97	12.8
50yrs		9.88	11.54	13.02	12.19	11.03	9.3	10.13	13.88	15.56	15.95	16	15.83	15.58	15.29	14.91	14.57	14.29	14.13	14.05	13.99	13.87	13.67	13.35	12.98	12.8
52yrs		9.67	11.71	13.42	12.65	11.38	9.43	10.19	14.2	16.04	16.5	16.54	16.36	16.1	15.8	15.41	15.04	14.75	14.59	14.51	14.45	14.33	14.13	13.79	13.4	13	12.8
54yrs		9.47	11.93	13.89	13.21	11.81	9.62	10.3	14.57	16.59	17.1	17.16	16.95	16.67	16.36	15.94	15.56	15.25	15.08	14.99	14.94	14.81	14.6	14.24	13.84	13.42	13	12.8
56yrs		9.1	12.09	14.35	13.76	12.22	9.78	10.38	14.91	17.13	17.7	17.78	17.54	17.24	16.9	16.47	16.06	15.74	15.56	15.47	15.41	15.28	15.06	14.69	14.27	13.83	13.38	12.99	12.8
58yrs		8.53	12.17	14.85	14.3	12.6	9.91	10.42	15.22	17.62	18.27	18.36	18.12	17.77	17.42	16.96	16.54	16.2	16.02	15.92	15.86	15.72	15.5	15.11	14.67	14.22	13.76	13.34	12.96	12.8
60yrs		7.33	11.84	15.12	14.65	12.85	9.86	10.24	15.3	17.93	18.67	18.8	18.57	18.21	17.83	17.35	16.91	16.57	16.39	16.29	16.24	16.1	15.87	15.47	15.02	14.55	14.07	13.64	13.25	12.93	12.8
62yrs		5.78	11.4	15.33	14.94	13.05	9.76	10.04	15.36	18.21	19.04	19.21	18.99	18.63	18.22	17.72	17.27	16.92	16.74	16.65	16.59	16.46	16.22	15.81	15.35	14.86	14.37	13.93	13.53	13.2	12.93	12.8
64yrs		5	11.72	16.12	15.71	13.66	10.04	10.23	15.77	18.83	19.72	19.9	19.65	19.26	18.82	18.26	17.78	17.41	17.21	17.12	17.06	16.91	16.66	16.23	15.75	15.24	14.73	14.28	13.86	13.52	13.25	12.95	12.8
66yrs		4.68	12.49	17.35	16.86	14.59	10.59	10.69	16.45	19.73	20.66	20.82	20.52	20.08	19.59	18.97	18.44	18.03	17.81	17.7	17.62	17.46	17.18	16.73	16.22	15.69	15.15	14.67	14.24	13.89	13.6	13.29	12.97	12.8
68yrs		5.17	14.04	19.27	18.57	15.97	11.51	11.51	17.55	20.97	21.94	22.03	21.65	21.13	20.56	19.87	19.27	18.81	18.55	18.4	18.3	18.11	17.8	17.31	16.77	16.2	15.64	15.13	14.68	14.3	14	13.68	13.35	12.98	12.8
70yrs		5.8	15.87	21.41	20.43	17.43	12.47	12.34	18.66	22.23	23.22	23.24	22.77	22.15	21.5	20.74	20.07	19.56	19.26	19.08	18.95	18.72	18.39	17.86	17.28	16.69	16.09	15.56	15.09	14.7	14.38	14.04	13.7	13.31	12.95	12.8
72yrs		6.65	17.96	23.68	22.32	18.88	13.41	13.15	19.72	23.42	24.4	24.35	23.79	23.09	22.36	21.52	20.78	20.23	19.89	19.68	19.53	19.27	18.91	18.35	17.74	17.12	16.5	15.94	15.45	15.04	14.71	14.36	14	13.61	13.24	12.93	12.8
74yrs		7.46	19.91	25.73	23.97	20.12	14.19	13.81	20.59	24.38	25.37	25.25	24.61	23.84	23.05	22.15	21.35	20.76	20.39	20.16	19.98	19.7	19.32	18.73	18.1	17.45	16.81	16.24	15.73	15.31	14.97	14.61	14.24	13.84	13.46	13.14	12.9	12.8
76yrs		8.28	21.87	27.67	25.48	21.23	14.86	14.38	21.34	25.22	26.2	26.02	25.31	24.47	23.62	22.67	21.83	21.2	20.8	20.55	20.36	20.06	19.65	19.05	18.39	17.72	17.07	16.48	15.96	15.53	15.18	14.81	14.44	14.02	13.64	13.31	13.06	12.87	12.8
78yrs		9	23.78	29.48	26.84	22.2	15.45	14.87	21.99	25.93	26.91	26.67	25.9	25.01	24.11	23.11	22.22	21.56	21.15	20.88	20.67	20.36	19.93	19.31	18.64	17.95	17.28	16.68	16.15	15.71	15.35	14.98	14.6	14.18	13.78	13.46	13.2	13.01	12.86	12.8
80yrs		10.01	25.76	31.24	28.13	23.1	16	15.32	22.57	26.57	27.54	27.25	26.42	25.47	24.53	23.49	22.57	21.88	21.45	21.16	20.94	20.61	20.17	19.53	18.84	18.15	17.46	16.85	16.31	15.86	15.5	15.12	14.73	14.31	13.91	13.58	13.32	13.12	12.97	12.85	12.8
82yrs		11.4	27.75	32.88	29.29	23.91	16.49	15.73	23.09	27.12	28.07	27.73	26.86	25.87	24.88	23.81	22.86	22.15	21.69	21.39	21.16	20.82	20.37	19.72	19.02	18.3	17.61	16.99	16.44	15.99	15.62	15.24	14.84	14.41	14.01	13.68	13.42	13.22	13.07	12.94	12.84	12.8
84yrs		12.86	29.53	34.28	30.26	24.57	16.9	16.06	23.5	27.57	28.5	28.12	27.21	26.18	25.16	24.06	23.08	22.36	21.89	21.58	21.33	20.99	20.52	19.86	19.15	18.43	17.73	17.1	16.54	16.08	15.72	15.33	14.93	14.5	14.09	13.75	13.49	13.29	13.14	13.02	12.91	12.83	12.8
86yrs		13.99	30.92	35.35	30.99	25.06	17.19	16.3	23.81	27.89	28.82	28.41	27.46	26.41	25.37	24.25	23.25	22.51	22.03	21.71	21.46	21.11	20.64	19.97	19.25	18.52	17.81	17.18	16.62	16.16	15.78	15.39	14.99	14.56	14.15	13.81	13.55	13.35	13.19	13.07	12.96	12.88	12.82	12.8
88yrs		14.57	31.87	36.09	31.48	25.38	17.37	16.44	24.01	28.11	29.03	28.61	27.64	26.57	25.51	24.37	23.37	22.61	22.13	21.8	21.55	21.19	20.71	20.04	19.31	18.58	17.87	17.23	16.67	16.2	15.83	15.44	15.04	14.6	14.19	13.85	13.58	13.38	13.23	13.1	13	12.91	12.85	12.81	12.8
90yrs		15.33	32.69	36.69	31.87	25.64	17.52	16.57	24.17	28.29	29.2	28.76	27.77	26.69	25.62	24.47	23.45	22.69	22.2	21.87	21.61	21.25	20.77	20.09	19.36	18.63	17.91	17.27	16.71	16.24	15.86	15.47	15.07	14.63	14.22	13.87	13.61	13.41	13.25	13.13	13.02	12.94	12.88	12.84	12.81	12.8
92yrs		16	33.32	37.13	32.16	25.84	17.64	16.66	24.29	28.41	29.32	28.87	27.87	26.77	25.69	24.54	23.52	22.74	22.25	21.92	21.66	21.29	20.81	20.13	19.4	18.66	17.94	17.3	16.73	16.27	15.89	15.49	15.09	14.65	14.24	13.9	13.63	13.43	13.27	13.15	13.04	12.96	12.89	12.86	12.83	12.81	12.8
94yrs		16.4	33.72	37.42	32.35	25.96	17.71	16.72	24.36	28.5	29.4	28.94	27.94	26.83	25.75	24.58	23.56	22.78	22.29	21.95	21.69	21.32	20.84	20.16	19.42	18.68	17.96	17.32	16.75	16.28	15.91	15.51	15.11	14.66	14.25	13.91	13.64	13.44	13.29	13.16	13.05	12.97	12.91	12.87	12.84	12.82	12.8	12.8
96yrs		16.47	33.91	37.56	32.44	26.02	17.74	16.74	24.4	28.54	29.44	28.98	27.97	26.86	25.77	24.61	23.58	22.8	22.31	21.97	21.71	21.34	20.85	20.17	19.44	18.7	17.97	17.33	16.76	16.29	15.92	15.52	15.11	14.67	14.26	13.92	13.65	13.45	13.29	13.16	13.06	12.98	12.91	12.87	12.85	12.82	12.81	12.8	12.8
98yrs		16.33	33.94	37.6	32.47	26.03	17.74	16.74	24.4	28.55	29.46	28.99	27.98	26.87	25.78	24.62	23.59	22.81	22.31	21.98	21.71	21.34	20.86	20.17	19.44	18.7	17.98	17.34	16.77	16.3	15.92	15.52	15.12	14.67	14.26	13.92	13.65	13.45	13.29	13.17	13.06	12.98	12.91	12.88	12.85	12.83	12.81	12.8	12.8
100+yrs		16.04	33.9	37.57	32.45	26.02	17.73	16.73	24.39	28.54	29.46	28.99	27.98	26.87	25.78	24.62	23.59	22.81	22.31	21.98	21.71	21.35	20.86	20.17	19.44	18.7	17.98	17.34	16.77	16.3	15.92	15.52	15.12	14.67	14.26	13.92	13.65	13.45	13.29	13.17	13.06	12.98	12.91	12.88	12.85	12.83	12.81	12.8	12.8
Standalone young-age centric programme (vaccinate from 2yrs up to age A)
		2yrs	4yrs	6yrs	8yrs	10yrs	12yrs	14yrs	16yrs	18yrs	20yrs	22yrs	24yrs	26yrs	28yrs	30yrs	32yrs	34yrs	36yrs	38yrs	40yrs	42yrs	44yrs	46yrs	48yrs	50yrs	52yrs	54yrs	56yrs	58yrs	60yrs	62yrs	64yrs	66yrs	68yrs	70yrs	72yrs	74yrs	76yrs	78yrs	80yrs	82yrs	84yrs	86yrs	88yrs	90yrs	92yrs	94yrs	96yrs
		15.9	33.88	37.57	32.45	26.02	17.73	16.72	24.39	28.54	29.46	28.99	27.98	26.87	25.79	24.62	23.59	22.81	22.31	21.98	21.71	21.35	20.86	20.18	19.44	18.7	17.98	17.34	16.77	16.3	15.92	15.52	15.12	14.68	14.26	13.92	13.65	13.45	13.29	13.17	13.06	12.98	12.92	12.88	12.85	12.83	12.81	12.8	12.8
Standalone elder-age centric programme (vaccinate those aged B & older)
		2yrs	4yrs	6yrs	8yrs	10yrs	12yrs	14yrs	16yrs	18yrs	20yrs	22yrs	24yrs	26yrs	28yrs	30yrs	32yrs	34yrs	36yrs	38yrs	40yrs	42yrs	44yrs	46yrs	48yrs	50yrs	52yrs	54yrs	56yrs	58yrs	60yrs	62yrs	64yrs	66yrs	68yrs	70yrs	72yrs	74yrs	76yrs	78yrs	80yrs	82yrs	84yrs	86yrs	88yrs	90yrs	92yrs	94yrs	96yrs
		12.8	13.14	13	12.75	12.07	11.17	10.75	11.16	12.04	12.19	12.34	12.56	12.81	13.03	13.3	13.58	13.78	13.8	13.5	12.96	12.32	11.56	10.91	10.48	10.07	9.77	9.49	9.01	8.29	6.81	4.91	3.8	3.11	3.22	3.38	3.73	3.98	4.12	4.05	4.32	5.15	6.62	8.24	8.53	10.98	16.09	25.08	37.75
[truncated: 2 more columns]

## Sheet: Scen_3
Threshold vaccine dose price versus a policy vaccinating at-risk group only. Predictions used the most likely set of parameters and give a cost effective threshold at £20,000 per QALY with 1.5% discounting.
All values in £.
Paired young-age centric (vaccinate from 2yrs up to age A) & elder-aged centric (vaccinate those aged B & older) strategies
	Young-age centric, from 2yrs to	2yrs	4yrs	6yrs	8yrs	10yrs	12yrs	14yrs	16yrs	18yrs	20yrs	22yrs	24yrs	26yrs	28yrs	30yrs	32yrs	34yrs	36yrs	38yrs	40yrs	42yrs	44yrs	46yrs	48yrs	50yrs	52yrs	54yrs	56yrs	58yrs	60yrs	62yrs	64yrs	66yrs	68yrs	70yrs	72yrs	74yrs	76yrs	78yrs	80yrs	82yrs	84yrs	86yrs	88yrs	90yrs	92yrs	94yrs	96yrs
Elder-age centric, from age
2yrs		10.72
4yrs		10.77	10.72
6yrs		10.68	10.71	10.72
8yrs		10.52	10.59	10.7	10.72
10yrs		10.04	10.14	10.49	10.65	10.72
12yrs		9.36	9.46	10.01	10.32	10.51	10.72
14yrs		8.82	8.74	9.01	9.3	9.53	10.45	10.72
16yrs		9.07	8.69	8.58	8.69	8.86	9.69	10.28	10.72
18yrs		9.85	9.18	8.52	8.19	8.1	8.59	9.21	10.42	10.72
20yrs		10	9.31	8.57	8.16	8.04	8.51	9.16	10.42	10.75	10.72
22yrs		10.16	9.48	8.69	8.21	8.05	8.49	9.16	10.46	10.83	10.79	10.72
24yrs		10.39	9.72	8.88	8.34	8.13	8.55	9.24	10.58	11	10.97	10.83	10.72
26yrs		10.64	9.99	9.12	8.52	8.27	8.65	9.37	10.76	11.21	11.2	11.07	10.84	10.72
28yrs		10.87	10.25	9.36	8.69	8.4	8.74	9.49	10.94	11.43	11.44	11.31	11.09	10.84	10.72
30yrs		11.14	10.55	9.65	8.91	8.58	8.87	9.66	11.17	11.69	11.72	11.6	11.38	11.13	10.87	10.72
32yrs		11.42	10.88	9.98	9.16	8.78	9.03	9.85	11.43	11.99	12.03	11.91	11.69	11.43	11.17	10.87	10.72
34yrs		11.64	11.16	10.28	9.4	8.95	9.13	10.01	11.66	12.26	12.32	12.21	11.98	11.72	11.45	11.14	10.85	10.72
36yrs		11.7	11.33	10.53	9.57	9.05	9.13	10.04	11.8	12.45	12.53	12.43	12.2	11.94	11.67	11.36	11.06	10.82	10.72
38yrs		11.49	11.27	10.64	9.62	9.02	8.94	9.9	11.79	12.5	12.62	12.54	12.32	12.07	11.8	11.48	11.19	10.95	10.78	10.72
40yrs		11.03	11	10.62	9.57	8.89	8.62	9.58	11.64	12.44	12.61	12.55	12.36	12.11	11.85	11.54	11.26	11.02	10.86	10.76	10.72
42yrs		10.4	10.59	10.54	9.51	8.75	8.25	9.18	11.41	12.32	12.55	12.53	12.36	12.13	11.88	11.58	11.3	11.07	10.92	10.83	10.77	10.72
44yrs		9.65	10.07	10.43	9.48	8.64	7.89	8.75	11.15	12.2	12.5	12.53	12.38	12.17	11.94	11.64	11.37	11.14	11.01	10.94	10.89	10.79	10.72
46yrs		9.08	9.69	10.37	9.5	8.61	7.64	8.4	10.99	12.19	12.57	12.64	12.51	12.32	12.09	11.8	11.53	11.31	11.19	11.12	11.08	10.99	10.84	10.72
48yrs		8.78	9.56	10.44	9.64	8.69	7.51	8.18	10.94	12.3	12.76	12.88	12.77	12.58	12.36	12.07	11.79	11.57	11.45	11.4	11.37	11.28	11.13	10.87	10.72
50yrs		8.51	9.52	10.61	9.86	8.86	7.47	8.03	10.96	12.48	13.04	13.2	13.11	12.93	12.71	12.4	12.12	11.9	11.78	11.73	11.7	11.62	11.47	11.2	10.88	10.72
52yrs		8.33	9.61	10.89	10.18	9.13	7.53	7.99	11.08	12.78	13.42	13.62	13.54	13.36	13.13	12.82	12.52	12.29	12.17	12.12	12.1	12.02	11.86	11.58	11.25	10.9	10.72
54yrs		8.12	9.74	11.23	10.57	9.45	7.64	7.99	11.26	13.12	13.85	14.09	14.02	13.83	13.6	13.27	12.96	12.71	12.59	12.54	12.51	12.43	12.27	11.98	11.64	11.27	10.9	10.72
56yrs		7.74	9.8	11.54	10.92	9.75	7.73	7.95	11.39	13.43	14.26	14.54	14.48	14.3	14.06	13.71	13.38	13.13	13	12.94	12.92	12.84	12.67	12.36	12.01	11.63	11.24	10.89	10.72
58yrs		7.15	9.77	11.81	11.26	10.02	7.79	7.88	11.46	13.7	14.62	14.95	14.92	14.73	14.49	14.12	13.78	13.52	13.38	13.33	13.31	13.22	13.05	12.73	12.36	11.97	11.56	11.2	10.87	10.72
60yrs		5.95	9.36	11.83	11.4	10.13	7.68	7.61	11.32	13.77	14.82	15.22	15.22	15.05	14.81	14.44	14.09	13.82	13.69	13.64	13.63	13.54	13.37	13.04	12.66	12.25	11.84	11.46	11.12	10.84	10.72
62yrs		4.4	8.77	11.75	11.46	10.18	7.52	7.31	11.14	13.79	14.98	15.45	15.48	15.33	15.1	14.73	14.37	14.1	13.98	13.93	13.92	13.84	13.67	13.33	12.94	12.52	12.09	11.71	11.36	11.07	10.84	10.72
64yrs		3.55	8.8	12.22	11.96	10.59	7.71	7.38	11.35	14.16	15.43	15.94	15.98	15.82	15.57	15.18	14.8	14.52	14.38	14.33	14.33	14.24	14.05	13.7	13.29	12.86	12.41	12.02	11.65	11.36	11.12	10.86	10.72
66yrs		3.13	9.29	13.12	12.82	11.3	8.15	7.7	11.84	14.81	16.15	16.67	16.68	16.49	16.22	15.79	15.38	15.07	14.91	14.85	14.83	14.72	14.52	14.14	13.71	13.25	12.79	12.37	11.99	11.68	11.44	11.17	10.88	10.72
68yrs		3.44	10.51	14.66	14.2	12.44	8.92	8.34	12.68	15.79	17.17	17.67	17.64	17.39	17.06	16.57	16.11	15.76	15.57	15.48	15.44	15.31	15.08	14.67	14.21	13.72	13.23	12.79	12.39	12.06	11.8	11.52	11.22	10.89	10.72
70yrs		3.86	11.97	16.4	15.7	13.65	9.73	9	13.54	16.79	18.2	18.67	18.58	18.27	17.88	17.33	16.82	16.43	16.2	16.09	16.02	15.86	15.61	15.17	14.68	14.16	13.64	13.18	12.76	12.42	12.15	11.85	11.54	11.19	10.87	10.72
72yrs		4.47	13.65	18.27	17.25	14.86	10.54	9.65	14.36	17.74	19.16	19.59	19.45	19.08	18.63	18.02	17.46	17.02	16.77	16.63	16.54	16.36	16.08	15.61	15.09	14.55	14.01	13.53	13.09	12.74	12.45	12.14	11.82	11.46	11.13	10.84	10.72
74yrs		5.03	15.23	19.95	18.6	15.89	11.2	10.17	15.03	18.51	19.94	20.34	20.14	19.72	19.23	18.57	17.97	17.5	17.22	17.06	16.95	16.75	16.45	15.96	15.42	14.86	14.3	13.8	13.35	12.98	12.69	12.37	12.04	11.67	11.33	11.04	10.81	10.72
76yrs		5.61	16.81	21.54	19.84	16.81	11.79	10.62	15.61	19.17	20.6	20.98	20.74	20.27	19.73	19.04	18.4	17.9	17.6	17.41	17.29	17.08	16.75	16.25	15.69	15.11	14.53	14.02	13.56	13.18	12.88	12.56	12.22	11.84	11.49	11.2	10.97	10.79	10.72
78yrs		6.17	18.36	23.03	20.95	17.63	12.29	11.01	16.11	19.74	21.17	21.52	21.24	20.73	20.15	19.42	18.75	18.22	17.91	17.71	17.57	17.35	17.01	16.48	15.91	15.32	14.73	14.2	13.73	13.35	13.04	12.71	12.37	11.98	11.63	11.33	11.09	10.92	10.78	10.72
80yrs		6.97	19.98	24.48	22.01	18.39	12.76	11.37	16.57	20.25	21.68	22	21.68	21.13	20.52	19.76	19.06	18.51	18.17	17.96	17.82	17.58	17.23	16.69	16.1	15.49	14.89	14.36	13.88	13.49	13.17	12.84	12.49	12.1	11.74	11.44	11.2	11.02	10.88	10.77	10.72
82yrs		8.11	21.61	25.84	22.97	19.07	13.19	11.7	16.97	20.7	22.12	22.41	22.05	21.47	20.83	20.04	19.32	18.75	18.4	18.18	18.02	17.77	17.4	16.86	16.25	15.64	15.03	14.49	14	13.6	13.28	12.94	12.59	12.2	11.84	11.53	11.29	11.11	10.97	10.86	10.76	10.72
84yrs		9.29	23.07	27	23.77	19.63	13.53	11.97	17.3	21.05	22.47	22.73	22.35	21.74	21.07	20.26	19.52	18.93	18.57	18.34	18.18	17.92	17.55	16.99	16.38	15.75	15.14	14.59	14.1	13.69	13.37	13.03	12.67	12.28	11.91	11.6	11.36	11.18	11.04	10.92	10.83	10.75	10.72
86yrs		10.22	24.21	27.88	24.37	20.04	13.79	12.16	17.53	21.31	22.72	22.97	22.57	21.94	21.26	20.42	19.67	19.07	18.7	18.46	18.29	18.03	17.65	17.08	16.47	15.84	15.21	14.66	14.17	13.76	13.43	13.09	12.73	12.33	11.96	11.65	11.41	11.23	11.09	10.97	10.87	10.8	10.74	10.72
88yrs		10.72	25	28.49	24.78	20.31	13.94	12.28	17.69	21.49	22.9	23.14	22.71	22.07	21.38	20.53	19.77	19.17	18.79	18.55	18.37	18.1	17.72	17.15	16.53	15.89	15.27	14.71	14.21	13.8	13.48	13.13	12.77	12.37	12	11.69	11.44	11.26	11.12	11	10.91	10.83	10.77	10.74	10.72
90yrs		11.39	25.68	29	25.11	20.54	14.07	12.38	17.81	21.63	23.03	23.26	22.83	22.18	21.47	20.62	19.85	19.24	18.86	18.61	18.43	18.16	17.77	17.2	16.57	15.94	15.31	14.75	14.25	13.84	13.51	13.16	12.8	12.4	12.03	11.71	11.47	11.29	11.14	11.03	10.93	10.85	10.8	10.76	10.73	10.72
92yrs		11.97	26.2	29.37	25.35	20.7	14.17	12.45	17.9	21.73	23.13	23.36	22.91	22.25	21.54	20.68	19.9	19.29	18.9	18.66	18.47	18.2	17.81	17.23	16.61	15.97	15.34	14.77	14.27	13.86	13.53	13.18	12.82	12.42	12.05	11.73	11.49	11.3	11.16	11.04	10.95	10.87	10.81	10.78	10.75	10.73	10.72
94yrs		12.31	26.54	29.61	25.51	20.81	14.23	12.5	17.96	21.79	23.2	23.42	22.97	22.3	21.59	20.72	19.94	19.32	18.94	18.69	18.5	18.23	17.84	17.26	16.63	15.99	15.35	14.79	14.29	13.88	13.55	13.2	12.84	12.43	12.06	11.74	11.5	11.32	11.17	11.06	10.96	10.88	10.83	10.79	10.76	10.74	10.73	10.72
96yrs		12.37	26.69	29.73	25.58	20.86	14.26	12.51	17.99	21.82	23.23	23.44	22.99	22.33	21.61	20.74	19.96	19.34	18.95	18.7	18.52	18.24	17.85	17.27	16.64	16	15.36	14.8	14.3	13.89	13.56	13.2	12.84	12.44	12.07	11.75	11.51	11.32	11.18	11.06	10.96	10.89	10.83	10.79	10.77	10.75	10.73	10.72	10.72
98yrs		12.25	26.72	29.76	25.6	20.87	14.26	12.51	17.99	21.83	23.24	23.46	23	22.34	21.62	20.75	19.97	19.35	18.96	18.71	18.52	18.25	17.86	17.28	16.65	16	15.37	14.81	14.3	13.89	13.56	13.21	12.85	12.44	12.07	11.75	11.51	11.32	11.18	11.06	10.97	10.89	10.83	10.8	10.77	10.75	10.74	10.73	10.72
100+yrs		11.98	26.67	29.74	25.59	20.86	14.25	12.5	17.98	21.83	23.23	23.45	23	22.34	21.62	20.75	19.97	19.35	18.96	18.71	18.52	18.25	17.86	17.28	16.65	16	15.37	14.81	14.3	13.89	13.56	13.21	12.85	12.45	12.07	11.75	11.51	11.32	11.18	11.06	10.97	10.89	10.83	10.8	10.77	10.75	10.74	10.73	10.72
Standalone young-age centric programme (vaccinate from 2yrs up to age A)
		2yrs	4yrs	6yrs	8yrs	10yrs	12yrs	14yrs	16yrs	18yrs	20yrs	22yrs	24yrs	26yrs	28yrs	30yrs	32yrs	34yrs	36yrs	38yrs	40yrs	42yrs	44yrs	46yrs	48yrs	50yrs	52yrs	54yrs	56yrs	58yrs	60yrs	62yrs	64yrs	66yrs	68yrs	70yrs	72yrs	74yrs	76yrs	78yrs	80yrs	82yrs	84yrs	86yrs	88yrs	90yrs	92yrs	94yrs	96yrs
		11.86	26.65	29.73	25.59	20.86	14.25	12.5	17.98	21.83	23.23	23.45	23.01	22.34	21.62	20.75	19.97	19.35	18.96	18.71	18.53	18.25	17.86	17.28	16.65	16.01	15.37	14.81	14.3	13.89	13.56	13.21	12.85	12.45	12.07	11.75	11.51	11.33	11.18	11.06	10.97	10.89	10.83	10.8	10.77	10.75	10.74	10.73	10.72
Standalone elder-age centric programme (vaccinate those aged B & older)
		2yrs	4yrs	6yrs	8yrs	10yrs	12yrs	14yrs	16yrs	18yrs	20yrs	22yrs	24yrs	26yrs	28yrs	30yrs	32yrs	34yrs	36yrs	38yrs	40yrs	42yrs	44yrs	46yrs	48yrs	50yrs	52yrs	54yrs	56yrs	58yrs	60yrs	62yrs	64yrs	66yrs	68yrs	70yrs	72yrs	74yrs	76yrs	78yrs	80yrs	82yrs	84yrs	86yrs	88yrs	90yrs	92yrs	94yrs	96yrs
		10.72	11.04	10.95	10.79	10.31	9.63	9.12	9.42	10.24	10.41	10.58	10.81	11.07	11.31	11.59	11.88	12.11	12.18	11.95	11.47	10.81	10.02	9.42	9.09	8.79	8.55	8.28	7.82	7.1	5.65	3.78	2.64	1.92	1.99	2.08	2.34	2.48	2.57	2.51	2.7	3.58	4.9	6.15	6.43	8.7	13.45	21.96	34.12
[truncated: 2 more columns]

## Sheet: Scen_4
Threshold vaccine dose price versus a policy vaccinating at-risk group only. Represents value at which 90% of simulations were cost effective at £30,000 per QALY with 1.5% discounting version.
All values in £.
Paired young-age centric (vaccinate from 2yrs up to age A) & elder-aged centric (vaccinate those aged B & older) strategies
	Young-age centric, from 2yrs to	2yrs	4yrs	6yrs	8yrs	10yrs	12yrs	14yrs	16yrs	18yrs	20yrs	22yrs	24yrs	26yrs	28yrs	30yrs	32yrs	34yrs	36yrs	38yrs	40yrs	42yrs	44yrs	46yrs	48yrs	50yrs	52yrs	54yrs	56yrs	58yrs	60yrs	62yrs	64yrs	66yrs	68yrs	70yrs	72yrs	74yrs	76yrs	78yrs	80yrs	82yrs	84yrs	86yrs	88yrs	90yrs	92yrs	94yrs	96yrs
Elder-age centric, from age
2yrs		11.81
4yrs		11.84	11.81
6yrs		11.66	11.75	11.81
8yrs		11.37	11.53	11.74	11.81
10yrs		10.65	10.88	11.42	11.69	11.81
12yrs		9.78	9.97	10.74	11.21	11.52	11.81
14yrs		9.46	9.35	9.57	9.95	10.29	11.47	11.81
16yrs		10.12	9.57	9.21	9.27	9.49	10.54	11.3	11.81
18yrs		11.57	10.78	9.67	9.04	8.84	9.23	10.01	11.46	11.81
20yrs		11.77	10.98	9.82	9.04	8.78	9.12	9.93	11.46	11.83	11.81
22yrs		11.96	11.21	10.02	9.12	8.8	9.08	9.91	11.5	11.93	11.88	11.81
24yrs		12.21	11.5	10.29	9.26	8.89	9.11	9.96	11.62	12.1	12.07	11.92	11.81
26yrs		12.5	11.83	10.6	9.49	9.03	9.19	10.07	11.8	12.32	12.32	12.17	11.93	11.81
28yrs		12.74	12.13	10.92	9.72	9.17	9.26	10.17	11.97	12.55	12.56	12.43	12.19	11.94	11.81
30yrs		13.03	12.47	11.28	9.99	9.35	9.37	10.31	12.2	12.82	12.85	12.73	12.49	12.23	11.96	11.81
32yrs		13.32	12.83	11.68	10.3	9.56	9.5	10.48	12.46	13.12	13.17	13.05	12.81	12.55	12.27	11.96	11.81
34yrs		13.54	13.13	12.06	10.6	9.77	9.57	10.59	12.67	13.39	13.46	13.35	13.11	12.84	12.56	12.24	11.94	11.81
36yrs		13.58	13.31	12.38	10.83	9.9	9.52	10.58	12.78	13.57	13.66	13.57	13.33	13.07	12.78	12.46	12.16	11.9	11.81
38yrs		13.31	13.21	12.53	10.93	9.9	9.28	10.35	12.72	13.6	13.73	13.66	13.44	13.18	12.9	12.58	12.28	12.03	11.86	11.81
40yrs		12.83	12.89	12.54	10.94	9.79	8.89	9.95	12.49	13.5	13.68	13.64	13.45	13.2	12.94	12.62	12.33	12.09	11.93	11.84	11.81
42yrs		12.25	12.42	12.49	10.93	9.68	8.45	9.44	12.18	13.32	13.58	13.58	13.42	13.2	12.95	12.64	12.36	12.13	11.99	11.91	11.85	11.81
44yrs		11.53	11.84	12.38	10.93	9.59	8.06	8.91	11.87	13.16	13.49	13.54	13.41	13.21	12.99	12.69	12.41	12.19	12.07	12.01	11.97	11.88	11.81
46yrs		10.94	11.45	12.36	11.01	9.58	7.77	8.47	11.7	13.15	13.52	13.62	13.51	13.34	13.13	12.84	12.57	12.35	12.24	12.2	12.17	12.08	11.94	11.81
48yrs		10.6	11.45	12.51	11.22	9.7	7.61	8.18	11.65	13.28	13.72	13.84	13.76	13.59	13.39	13.1	12.83	12.62	12.52	12.48	12.46	12.38	12.24	11.96	11.81
50yrs		10.3	11.51	12.77	11.53	9.91	7.54	7.99	11.69	13.5	14.02	14.15	14.08	13.92	13.72	13.43	13.16	12.95	12.85	12.82	12.81	12.74	12.59	12.31	11.98	11.81
52yrs		10.09	11.71	13.16	11.94	10.22	7.57	7.9	11.85	13.84	14.44	14.6	14.51	14.35	14.15	13.85	13.56	13.35	13.25	13.22	13.22	13.15	13	12.71	12.36	12	11.81
54yrs		9.87	11.95	13.63	12.41	10.58	7.64	7.85	12.05	14.24	14.91	15.11	15.01	14.83	14.62	14.3	14	13.78	13.68	13.66	13.66	13.59	13.43	13.12	12.77	12.38	11.99	11.81
56yrs		9.54	12.14	14.08	12.87	10.92	7.67	7.76	12.22	14.61	15.37	15.6	15.5	15.29	15.07	14.74	14.43	14.2	14.1	14.08	14.08	14.01	13.85	13.53	13.16	12.76	12.35	11.98	11.81
58yrs		9.02	12.23	14.5	13.35	11.23	7.67	7.62	12.33	14.94	15.79	16.06	15.97	15.76	15.5	15.16	14.83	14.6	14.5	14.48	14.48	14.41	14.24	13.91	13.53	13.11	12.69	12.31	11.96	11.81
60yrs		7.85	11.92	14.64	13.65	11.37	7.48	7.26	12.22	15.08	16.04	16.37	16.31	16.1	15.83	15.46	15.13	14.9	14.8	14.79	14.81	14.74	14.57	14.23	13.84	13.41	12.97	12.58	12.22	11.93	11.81
62yrs		6.31	11.42	14.75	13.86	11.43	7.23	6.86	12.07	15.17	16.25	16.64	16.61	16.42	16.15	15.75	15.41	15.17	15.09	15.09	15.12	15.06	14.89	14.54	14.13	13.69	13.25	12.84	12.48	12.17	11.94	11.81
64yrs		5.53	11.61	15.48	14.54	11.89	7.34	6.85	12.26	15.62	16.77	17.19	17.15	16.95	16.66	16.24	15.85	15.6	15.51	15.51	15.53	15.47	15.29	14.93	14.5	14.05	13.58	13.16	12.78	12.47	12.23	11.95	11.81
66yrs		5.17	12.27	16.57	15.53	12.62	7.66	7.05	12.69	16.26	17.54	17.95	17.89	17.65	17.33	16.86	16.43	16.15	16.05	16.03	16.05	15.97	15.77	15.38	14.93	14.46	13.97	13.53	13.14	12.81	12.56	12.27	11.97	11.81
68yrs		5.62	13.67	18.28	17.03	13.76	8.31	7.56	13.5	17.26	18.6	18.99	18.86	18.56	18.18	17.65	17.17	16.85	16.72	16.68	16.67	16.56	16.34	15.92	15.44	14.94	14.42	13.96	13.54	13.2	12.93	12.63	12.32	11.98	11.81
70yrs		6.23	15.35	20.21	18.66	14.99	8.99	8.09	14.32	18.27	19.68	20.02	19.83	19.46	19.01	18.42	17.89	17.53	17.36	17.29	17.27	17.14	16.89	16.44	15.93	15.39	14.85	14.36	13.93	13.57	13.29	12.98	12.65	12.29	11.96	11.81
72yrs		7.07	17.29	22.27	20.34	16.21	9.66	8.62	15.11	19.23	20.68	20.98	20.72	20.28	19.77	19.12	18.54	18.14	17.94	17.85	17.8	17.65	17.37	16.89	16.35	15.79	15.23	14.72	14.27	13.89	13.6	13.28	12.94	12.57	12.23	11.93	11.81
74yrs		7.85	19.07	24.11	21.79	17.24	10.21	9.03	15.75	20	21.49	21.75	21.43	20.94	20.38	19.68	19.05	18.62	18.4	18.29	18.22	18.05	17.75	17.25	16.69	16.1	15.52	15	14.53	14.15	13.84	13.51	13.16	12.79	12.43	12.13	11.9	11.81
76yrs		8.64	20.85	25.85	23.11	18.15	10.67	9.37	16.29	20.66	22.18	22.4	22.03	21.49	20.88	20.14	19.48	19.02	18.77	18.65	18.57	18.38	18.06	17.54	16.96	16.36	15.76	15.22	14.74	14.35	14.04	13.7	13.35	12.96	12.6	12.3	12.06	11.88	11.81
78yrs		9.28	22.56	27.45	24.28	18.95	11.06	9.65	16.75	21.23	22.76	22.95	22.54	21.95	21.3	20.52	19.83	19.35	19.08	18.94	18.85	18.65	18.32	17.78	17.19	16.57	15.95	15.41	14.92	14.52	14.2	13.85	13.49	13.1	12.74	12.43	12.19	12.01	11.87	11.81
80yrs		10.2	24.36	29.05	25.4	19.7	11.44	9.93	17.18	21.73	23.29	23.44	22.98	22.35	21.67	20.86	20.14	19.63	19.36	19.2	19.1	18.88	18.54	17.99	17.38	16.75	16.12	15.57	15.07	14.66	14.34	13.98	13.62	13.23	12.85	12.54	12.3	12.12	11.97	11.86	11.81
82yrs		11.52	26.18	30.55	26.42	20.37	11.79	10.19	17.56	22.18	23.74	23.86	23.36	22.69	21.98	21.14	20.4	19.88	19.58	19.42	19.3	19.08	18.73	18.16	17.54	16.9	16.26	15.7	15.19	14.78	14.45	14.09	13.73	13.33	12.95	12.63	12.39	12.2	12.06	11.95	11.85	11.81
84yrs		12.92	27.82	31.84	27.28	20.93	12.08	10.4	17.87	22.54	24.1	24.19	23.66	22.97	22.23	21.36	20.6	20.06	19.76	19.59	19.47	19.23	18.87	18.3	17.67	17.02	16.37	15.8	15.29	14.87	14.54	14.18	13.81	13.41	13.03	12.71	12.46	12.27	12.13	12.01	11.92	11.84	11.81
86yrs		13.97	29.09	32.82	27.91	21.34	12.29	10.55	18.1	22.8	24.36	24.43	23.89	23.17	22.41	21.52	20.75	20.2	19.89	19.71	19.58	19.34	18.97	18.39	17.76	17.1	16.45	15.88	15.36	14.94	14.6	14.24	13.87	13.46	13.08	12.76	12.51	12.32	12.18	12.06	11.96	11.89	11.83	11.81
88yrs		14.45	29.93	33.48	28.32	21.6	12.4	10.62	18.23	22.97	24.53	24.6	24.03	23.3	22.53	21.63	20.85	20.29	19.97	19.79	19.66	19.42	19.04	18.46	17.82	17.16	16.5	15.93	15.41	14.98	14.64	14.28	13.91	13.5	13.12	12.79	12.55	12.36	12.21	12.09	12	11.92	11.86	11.82	11.81
90yrs		15.15	30.67	34.03	28.66	21.82	12.51	10.69	18.35	23.11	24.67	24.72	24.15	23.4	22.62	21.72	20.93	20.36	20.04	19.85	19.72	19.47	19.1	18.51	17.86	17.2	16.54	15.96	15.44	15.02	14.68	14.31	13.94	13.53	13.14	12.82	12.57	12.38	12.24	12.12	12.02	11.94	11.88	11.85	11.82	11.81
92yrs		15.77	31.24	34.44	28.92	21.98	12.58	10.75	18.43	23.21	24.77	24.82	24.23	23.48	22.69	21.78	20.98	20.42	20.09	19.9	19.76	19.51	19.14	18.55	17.9	17.23	16.57	15.99	15.47	15.04	14.7	14.33	13.96	13.55	13.16	12.84	12.59	12.4	12.25	12.14	12.04	11.96	11.9	11.86	11.84	11.82	11.81
94yrs		16.13	31.6	34.71	29.08	22.08	12.63	10.78	18.49	23.27	24.84	24.88	24.29	23.53	22.74	21.82	21.02	20.45	20.12	19.93	19.79	19.54	19.16	18.57	17.92	17.25	16.59	16.01	15.49	15.06	14.72	14.35	13.97	13.56	13.18	12.85	12.6	12.41	12.27	12.15	12.05	11.97	11.91	11.88	11.85	11.83	11.81	11.81
96yrs		16.17	31.76	34.83	29.15	22.13	12.65	10.79	18.51	23.3	24.87	24.91	24.31	23.55	22.76	21.84	21.04	20.47	20.14	19.94	19.81	19.56	19.17	18.58	17.93	17.26	16.6	16.02	15.49	15.06	14.72	14.36	13.98	13.57	13.18	12.86	12.61	12.42	12.27	12.15	12.05	11.98	11.92	11.88	11.85	11.83	11.82	11.81	11.81
98yrs		16	31.78	34.86	29.17	22.14	12.65	10.78	18.51	23.31	24.88	24.92	24.32	23.56	22.77	21.84	21.04	20.47	20.14	19.95	19.81	19.56	19.18	18.59	17.93	17.27	16.61	16.02	15.5	15.07	14.73	14.36	13.98	13.57	13.19	12.86	12.61	12.42	12.27	12.16	12.06	11.98	11.92	11.88	11.86	11.84	11.82	11.81	11.81
100+yrs		15.68	31.72	34.83	29.15	22.12	12.63	10.76	18.5	23.3	24.88	24.91	24.32	23.56	22.76	21.84	21.04	20.47	20.14	19.95	19.81	19.56	19.18	18.59	17.93	17.27	16.61	16.02	15.5	15.07	14.73	14.36	13.98	13.57	13.19	12.86	12.61	12.42	12.27	12.16	12.06	11.98	11.92	11.88	11.86	11.84	11.82	11.81	11.81
Standalone young-age centric programme (vaccinate from 2yrs up to age A)
		2yrs	4yrs	6yrs	8yrs	10yrs	12yrs	14yrs	16yrs	18yrs	20yrs	22yrs	24yrs	26yrs	28yrs	30yrs	32yrs	34yrs	36yrs	38yrs	40yrs	42yrs	44yrs	46yrs	48yrs	50yrs	52yrs	54yrs	56yrs	58yrs	60yrs	62yrs	64yrs	66yrs	68yrs	70yrs	72yrs	74yrs	76yrs	78yrs	80yrs	82yrs	84yrs	86yrs	88yrs	90yrs	92yrs	94yrs	96yrs
		15.53	31.7	34.83	29.14	22.12	12.62	10.76	18.49	23.3	24.88	24.91	24.32	23.56	22.77	21.85	21.04	20.47	20.14	19.95	19.81	19.56	19.18	18.59	17.94	17.27	16.61	16.02	15.5	15.07	14.73	14.36	13.98	13.57	13.19	12.86	12.61	12.42	12.27	12.16	12.06	11.98	11.92	11.88	11.86	11.84	11.82	11.81	11.81
Standalone elder-age centric programme (vaccinate those aged B & older)
		2yrs	4yrs	6yrs	8yrs	10yrs	12yrs	14yrs	16yrs	18yrs	20yrs	22yrs	24yrs	26yrs	28yrs	30yrs	32yrs	34yrs	36yrs	38yrs	40yrs	42yrs	44yrs	46yrs	48yrs	50yrs	52yrs	54yrs	56yrs	58yrs	60yrs	62yrs	64yrs	66yrs	68yrs	70yrs	72yrs	74yrs	76yrs	78yrs	80yrs	82yrs	84yrs	86yrs	88yrs	90yrs	92yrs	94yrs	96yrs
		11.81	12.11	11.92	11.63	10.92	10.05	9.78	10.53	11.99	12.2	12.4	12.65	12.94	13.19	13.49	13.79	14.02	14.06	13.77	13.31	12.69	11.92	11.29	10.91	10.56	10.3	10.02	9.58	8.9	7.49	5.6	4.51	3.83	3.93	4.11	4.47	4.71	4.82	4.7	5	5.92	7.54	9.13	9.38	11.93	17.19	26.54	39.77
[truncated: 2 more columns]
