# Supplementary material for: Optimising age coverage of seasonal influenza vaccination in England: A mathematical and health economic evaluation
Source: PLoS Comput Biol. 2020 Oct 6;16(10):e1008278. doi: 10.1371/journal.pcbi.1008278 (PMC7567368; doi:10.1371/journal.pcbi.1008278)
Supplement: S3 File — The file comprises of four sheets: (i) Willingness to pay at £20,000 per QALY and 3.5% discounting (single prediction using the most likely set of parameters); (ii) willingness to pay at £30,000 per QALY and 3.5% discounting (values at which 90% of simulations were cost-effective); (iii) willingness to pay at £20,000 per QALY and 1.5% discounting (single prediction using the most likely set of parameters); (iv) willingness to pay at £30,000 per QALY and 1.5% discounting (values at which 90% of simulations were cost-effective). In all considered strategies, we assumed 10% vaccine wastage and an administration fee per deployed vaccine of £10. (XLSX) [file pcbi.1008278.s004.xlsx]

## Sheet: Scen_1
Threshold vaccine dose price for an incremental expansion in age coverage for a low-risk vaccine programme.
Predictions used the most likely set of parameters and give a cost effective threshold at £20,000 per QALY with 3.5% discounting.
All values in £.
Expansion of young-age centric low-risk programme					Expansion of elder-age centric low-risk programme
Elder-age centric programme coverage	Reference young-age centric programme	Alternate young-age centric programme	Threshold price (£)		Young-age centric programme coverage	Reference elder-age centric programme	Alternate elder-age centric programme	Threshold price (£)
4-100+yrs	2yrs	2-4yrs	7.64		2yrs	4-100+yrs	2-100+yrs	7.64
6-100+yrs	2yrs	2-4yrs	11.32			6-100+yrs	4-100+yrs	13.33
	2-4yrs	2-6yrs	11.58			8-100+yrs	6-100+yrs	15.49
8-100+yrs	2yrs	2-4yrs	12.66			10-100+yrs	8-100+yrs	25.3
	2-4yrs	2-6yrs	13.77			12-100+yrs	10-100+yrs	32.63
	2-6yrs	2-8yrs	12.09			14-100+yrs	12-100+yrs	30.55
10-100+yrs	2yrs	2-4yrs	13.14			16-100+yrs	14-100+yrs	7.76
	2-4yrs	2-6yrs	20.8			18-100+yrs	16-100+yrs	-3.67
	2-6yrs	2-8yrs	15.57			20-100+yrs	18-100+yrs	7.15
	2-8yrs	2-10yrs	15.27			22-100+yrs	20-100+yrs	6.86
12-100+yrs	2yrs	2-4yrs	12.88			24-100+yrs	22-100+yrs	5.81
	2-4yrs	2-6yrs	26.2			26-100+yrs	24-100+yrs	5.44
	2-6yrs	2-8yrs	19.77			28-100+yrs	26-100+yrs	6.52
	2-8yrs	2-10yrs	16.69			30-100+yrs	28-100+yrs	6.15
	2-10yrs	2-12yrs	26.36			32-100+yrs	30-100+yrs	6.17
14-100+yrs	2yrs	2-4yrs	8.31			34-100+yrs	32-100+yrs	7.91
	2-4yrs	2-6yrs	18.24			36-100+yrs	34-100+yrs	10.87
	2-6yrs	2-8yrs	18.64			38-100+yrs	36-100+yrs	15.49
	2-8yrs	2-10yrs	17.4			40-100+yrs	38-100+yrs	19.23
	2-10yrs	2-12yrs	43.52			42-100+yrs	40-100+yrs	20.65
	2-12yrs	2-14yrs	31.34			44-100+yrs	42-100+yrs	20.57
16-100+yrs	2yrs	2-4yrs	2.2			46-100+yrs	44-100+yrs	16.9
	2-4yrs	2-6yrs	8.76			48-100+yrs	46-100+yrs	13
	2-6yrs	2-8yrs	13.73			50-100+yrs	48-100+yrs	11.94
	2-8yrs	2-10yrs	15.15			52-100+yrs	50-100+yrs	10.56
	2-10yrs	2-12yrs	39.92			54-100+yrs	52-100+yrs	10.41
	2-12yrs	2-14yrs	32.47			56-100+yrs	54-100+yrs	11.48
	2-14yrs	2-16yrs	44.29			58-100+yrs	56-100+yrs	12.68
18-100+yrs	2yrs	2-4yrs	-2.98			60-100+yrs	58-100+yrs	16.88
	2-4yrs	2-6yrs	-3.91			62-100+yrs	60-100+yrs	17.6
	2-6yrs	2-8yrs	2.32			64-100+yrs	62-100+yrs	10.3
	2-8yrs	2-10yrs	7.9			66-100+yrs	64-100+yrs	5.7
	2-10yrs	2-12yrs	28.41			68-100+yrs	66-100+yrs	1
	2-12yrs	2-14yrs	33.14			70-100+yrs	68-100+yrs	1.04
	2-14yrs	2-16yrs	55.75			72-100+yrs	70-100+yrs	0.68
	2-16yrs	2-18yrs	33.78			74-100+yrs	72-100+yrs	1.26
20-100+yrs	2yrs	2-4yrs	-2.77			76-100+yrs	74-100+yrs	1.57
	2-4yrs	2-6yrs	-5.05			78-100+yrs	76-100+yrs	2.03
	2-6yrs	2-8yrs	0.89			80-100+yrs	78-100+yrs	1.34
	2-8yrs	2-10yrs	7.05			82-100+yrs	80-100+yrs	-0.07
	2-10yrs	2-12yrs	27.67			84-100+yrs	82-100+yrs	-0.05
	2-12yrs	2-14yrs	33.6			86-100+yrs	84-100+yrs	1.59
	2-14yrs	2-16yrs	56.57			88-100+yrs	86-100+yrs	4.81
	2-16yrs	2-18yrs	22.64			90-100+yrs	88-100+yrs	1.97
	2-18yrs	2-20yrs	8.89			92-100+yrs	90-100+yrs	1.36
22-100+yrs	2yrs	2-4yrs	-1.81			94-100+yrs	92-100+yrs	3.4
	2-4yrs	2-6yrs	-5.47			96-100+yrs	94-100+yrs	9.22
	2-6yrs	2-8yrs	-0.25			98-100+yrs	96-100+yrs	20.75
	2-8yrs	2-10yrs	6.24			100+yrs	98-100+yrs	52.62
	2-10yrs	2-12yrs	26.52		2-4yrs	6-100+yrs	4-100+yrs	11.58
	2-12yrs	2-14yrs	33.82			8-100+yrs	6-100+yrs	14.07
	2-14yrs	2-16yrs	56.79			10-100+yrs	8-100+yrs	24.77
	2-16yrs	2-18yrs	24.04			12-100+yrs	10-100+yrs	32.94
	2-18yrs	2-20yrs	9.04			14-100+yrs	12-100+yrs	36.25
	2-20yrs	2-22yrs	6.05			16-100+yrs	14-100+yrs	15.49
24-100+yrs	2yrs	2-4yrs	-0.64			18-100+yrs	16-100+yrs	2.81
	2-4yrs	2-6yrs	-5.53			20-100+yrs	18-100+yrs	6.9
	2-6yrs	2-8yrs	-1.17			22-100+yrs	20-100+yrs	5.74
	2-8yrs	2-10yrs	5.54			24-100+yrs	22-100+yrs	4.52
	2-10yrs	2-12yrs	25.41			26-100+yrs	24-100+yrs	4.09
	2-12yrs	2-14yrs	34.14			28-100+yrs	26-100+yrs	5.05
	2-14yrs	2-16yrs	57.05			30-100+yrs	28-100+yrs	4.64
	2-16yrs	2-18yrs	25.2			32-100+yrs	30-100+yrs	4.61
	2-18yrs	2-20yrs	10.05			34-100+yrs	32-100+yrs	6.11
	2-20yrs	2-22yrs	5.86			36-100+yrs	34-100+yrs	8.67
	2-22yrs	2-24yrs	3.79			38-100+yrs	36-100+yrs	12.89
26-100+yrs	2yrs	2-4yrs	0.63			40-100+yrs	38-100+yrs	16.38
	2-4yrs	2-6yrs	-5.24			42-100+yrs	40-100+yrs	17.99
	2-6yrs	2-8yrs	-1.89			44-100+yrs	42-100+yrs	18.31
	2-8yrs	2-10yrs	4.97			46-100+yrs	44-100+yrs	15.37
	2-10yrs	2-12yrs	24.32			48-100+yrs	46-100+yrs	11.71
	2-12yrs	2-14yrs	34.55			50-100+yrs	48-100+yrs	10.45
	2-14yrs	2-16yrs	57.31			52-100+yrs	50-100+yrs	8.91
	2-16yrs	2-18yrs	26.14			54-100+yrs	52-100+yrs	8.59
	2-18yrs	2-20yrs	10.92			56-100+yrs	54-100+yrs	9.43
	2-20yrs	2-22yrs	6.55			58-100+yrs	56-100+yrs	10.35
	2-22yrs	2-24yrs	3.6			60-100+yrs	58-100+yrs	13.95
	2-24yrs	2-26yrs	2.92			62-100+yrs	60-100+yrs	14.8
28-100+yrs	2yrs	2-4yrs	2.04			64-100+yrs	62-100+yrs	8.37
	2-4yrs	2-6yrs	-4.61			66-100+yrs	64-100+yrs	4.57
	2-6yrs	2-8yrs	-2.47			68-100+yrs	66-100+yrs	0.46
	2-8yrs	2-10yrs	4.48			70-100+yrs	68-100+yrs	0.52
	2-10yrs	2-12yrs	23.14			72-100+yrs	70-100+yrs	0.19
	2-12yrs	2-14yrs	35.06			74-100+yrs	72-100+yrs	0.85
	2-14yrs	2-16yrs	57.68			76-100+yrs	74-100+yrs	1.09
	2-16yrs	2-18yrs	27			78-100+yrs	76-100+yrs	1.5
	2-18yrs	2-20yrs	11.73			80-100+yrs	78-100+yrs	0.87
	2-20yrs	2-22yrs	7.22			82-100+yrs	80-100+yrs	-0.46
	2-22yrs	2-24yrs	4.13			84-100+yrs	82-100+yrs	-0.53
	2-24yrs	2-26yrs	3.13			86-100+yrs	84-100+yrs	1.01
	2-26yrs	2-28yrs	2.88			88-100+yrs	86-100+yrs	4.13
30-100+yrs	2yrs	2-4yrs	3.48			90-100+yrs	88-100+yrs	1.44
	2-4yrs	2-6yrs	-3.75			92-100+yrs	90-100+yrs	0.85
	2-6yrs	2-8yrs	-2.91			94-100+yrs	92-100+yrs	2.78
	2-8yrs	2-10yrs	4.04			96-100+yrs	94-100+yrs	8.03
	2-10yrs	2-12yrs	21.94			98-100+yrs	96-100+yrs	19
	2-12yrs	2-14yrs	35.54			100+yrs	98-100+yrs	47.74
	2-14yrs	2-16yrs	58.16		2-6yrs	8-100+yrs	6-100+yrs	12.09
	2-16yrs	2-18yrs	27.77			10-100+yrs	8-100+yrs	17.24
	2-18yrs	2-20yrs	12.48			12-100+yrs	10-100+yrs	26.76
	2-20yrs	2-22yrs	7.84			14-100+yrs	12-100+yrs	45.83
	2-22yrs	2-24yrs	4.63			16-100+yrs	14-100+yrs	27.03
	2-24yrs	2-26yrs	3.57			18-100+yrs	16-100+yrs	18.12
	2-26yrs	2-28yrs	2.78			20-100+yrs	18-100+yrs	8.23
	2-28yrs	2-30yrs	1.34			22-100+yrs	20-100+yrs	6.21
32-100+yrs	2yrs	2-4yrs	4.95			24-100+yrs	22-100+yrs	4.58
	2-4yrs	2-6yrs	-2.63			26-100+yrs	24-100+yrs	3.79
	2-6yrs	2-8yrs	-3.36			28-100+yrs	26-100+yrs	4.41
	2-8yrs	2-10yrs	3.55			30-100+yrs	28-100+yrs	3.77
	2-10yrs	2-12yrs	20.7			32-100+yrs	30-100+yrs	3.47
	2-12yrs	2-14yrs	36.22			34-100+yrs	32-100+yrs	4.53
	2-14yrs	2-16yrs	58.69			36-100+yrs	34-100+yrs	6.32
	2-16yrs	2-18yrs	28.44			38-100+yrs	36-100+yrs	9.53
	2-18yrs	2-20yrs	13.14			40-100+yrs	38-100+yrs	11.95
	2-20yrs	2-22yrs	8.39			42-100+yrs	40-100+yrs	12.85
	2-22yrs	2-24yrs	5.08			44-100+yrs	42-100+yrs	13.05
	2-24yrs	2-26yrs	3.95			46-100+yrs	44-100+yrs	11.82
	2-26yrs	2-28yrs	3.14			48-100+yrs	46-100+yrs	9.86
	2-28yrs	2-30yrs	1.5			50-100+yrs	48-100+yrs	8.85
	2-30yrs	2-32yrs	1.5			52-100+yrs	50-100+yrs	7.64
34-100+yrs	2yrs	2-4yrs	6.66			54-100+yrs	52-100+yrs	7.31
	2-4yrs	2-6yrs	-1.08			56-100+yrs	54-100+yrs	8.05
	2-6yrs	2-8yrs	-3.74			58-100+yrs	56-100+yrs	8.77
	2-8yrs	2-10yrs	2.98			60-100+yrs	58-100+yrs	11.87
	2-10yrs	2-12yrs	19.09			62-100+yrs	60-100+yrs	12.68
	2-12yrs	2-14yrs	36.84			64-100+yrs	62-100+yrs	6.78
	2-14yrs	2-16yrs	59.38			66-100+yrs	64-100+yrs	3.37
	2-16yrs	2-18yrs	29.16			68-100+yrs	66-100+yrs	-0.39
	2-18yrs	2-20yrs	13.85			70-100+yrs	68-100+yrs	-0.3
	2-20yrs	2-22yrs	8.98			72-100+yrs	70-100+yrs	-0.55
	2-22yrs	2-24yrs	5.56			74-100+yrs	72-100+yrs	0.08
	2-24yrs	2-26yrs	4.37			76-100+yrs	74-100+yrs	0.35
	2-26yrs	2-28yrs	3.54			78-100+yrs	76-100+yrs	0.71
	2-28yrs	2-30yrs	1.84			80-100+yrs	78-100+yrs	0.14
	2-30yrs	2-32yrs	1.82			82-100+yrs	80-100+yrs	-1.08
	2-32yrs	2-34yrs	2.36			84-100+yrs	82-100+yrs	-1.15
36-100+yrs	2yrs	2-4yrs	8.69			86-100+yrs	84-100+yrs	0.21
	2-4yrs	2-6yrs	1.18			88-100+yrs	86-100+yrs	3.15
	2-6yrs	2-8yrs	-4.06			90-100+yrs	88-100+yrs	0.7
	2-8yrs	2-10yrs	2.18			92-100+yrs	90-100+yrs	0.13
	2-10yrs	2-12yrs	16.69			94-100+yrs	92-100+yrs	1.91
	2-12yrs	2-14yrs	37.24			96-100+yrs	94-100+yrs	6.73
	2-14yrs	2-16yrs	60.42			98-100+yrs	96-100+yrs	16.58
	2-16yrs	2-18yrs	30.01			100+yrs	98-100+yrs	43.34
	2-18yrs	2-20yrs	14.63		2-8yrs	10-100+yrs	8-100+yrs	15.27
	2-20yrs	2-22yrs	9.62			12-100+yrs	10-100+yrs	22.18
	2-22yrs	2-24yrs	6.09			14-100+yrs	12-100+yrs	47.14
	2-24yrs	2-26yrs	4.84			16-100+yrs	14-100+yrs	32.74
	2-26yrs	2-28yrs	3.98			18-100+yrs	16-100+yrs	31.31
	2-28yrs	2-30yrs	2.21			20-100+yrs	18-100+yrs	9.84
	2-30yrs	2-32yrs	2.18			22-100+yrs	20-100+yrs	7.42
	2-32yrs	2-34yrs	2.99			24-100+yrs	22-100+yrs	5.52
	2-34yrs	2-36yrs	4.42			26-100+yrs	24-100+yrs	4.5
38-100+yrs	2yrs	2-4yrs	11.01			28-100+yrs	26-100+yrs	4.97
	2-4yrs	2-6yrs	4.28			30-100+yrs	28-100+yrs	4.2
	2-6yrs	2-8yrs	-4.16			32-100+yrs	30-100+yrs	3.91
	2-8yrs	2-10yrs	1.24			34-100+yrs	32-100+yrs	4.89
	2-10yrs	2-12yrs	13.38			36-100+yrs	34-100+yrs	6.64
	2-12yrs	2-14yrs	37.42			38-100+yrs	36-100+yrs	9.65
	2-14yrs	2-16yrs	62.14			40-100+yrs	38-100+yrs	11.58
	2-16yrs	2-18yrs	31.11			42-100+yrs	40-100+yrs	11.73
	2-18yrs	2-20yrs	15.49			44-100+yrs	42-100+yrs	11.13
	2-20yrs	2-22yrs	10.3			46-100+yrs	44-100+yrs	9.83
	2-22yrs	2-24yrs	6.67			48-100+yrs	46-100+yrs	8.25
	2-24yrs	2-26yrs	5.33			50-100+yrs	48-100+yrs	7.23
	2-26yrs	2-28yrs	4.46			52-100+yrs	50-100+yrs	6.21
	2-28yrs	2-30yrs	2.62			54-100+yrs	52-100+yrs	5.88
	2-30yrs	2-32yrs	2.57			56-100+yrs	54-100+yrs	6.59
	2-32yrs	2-34yrs	3.41			58-100+yrs	56-100+yrs	7.22
	2-34yrs	2-36yrs	5.38			60-100+yrs	58-100+yrs	9.95
	2-36yrs	2-38yrs	6.66			62-100+yrs	60-100+yrs	10.83
40-100+yrs	2yrs	2-4yrs	13.47			64-100+yrs	62-100+yrs	5.46
	2-4yrs	2-6yrs	8.24			66-100+yrs	64-100+yrs	2.24
	2-6yrs	2-8yrs	-3.81			68-100+yrs	66-100+yrs	-1.34
	2-8yrs	2-10yrs	0.24			70-100+yrs	68-100+yrs	-1.28
	2-10yrs	2-12yrs	9.31			72-100+yrs	70-100+yrs	-1.47
	2-12yrs	2-14yrs	36.74			74-100+yrs	72-100+yrs	-0.91
	2-14yrs	2-16yrs	64.19			76-100+yrs	74-100+yrs	-0.57
	2-16yrs	2-18yrs	32.57			78-100+yrs	76-100+yrs	-0.26
	2-18yrs	2-20yrs	16.55			80-100+yrs	78-100+yrs	-0.78
	2-20yrs	2-22yrs	11.1			82-100+yrs	80-100+yrs	-1.86
	2-22yrs	2-24yrs	7.32			84-100+yrs	82-100+yrs	-1.92
	2-24yrs	2-26yrs	5.91			86-100+yrs	84-100+yrs	-0.71
	2-26yrs	2-28yrs	5			88-100+yrs	86-100+yrs	2.03
	2-28yrs	2-30yrs	3.09			90-100+yrs	88-100+yrs	-0.12
	2-30yrs	2-32yrs	3.02			92-100+yrs	90-100+yrs	-0.72
	2-32yrs	2-34yrs	3.88			94-100+yrs	92-100+yrs	0.83
	2-34yrs	2-36yrs	5.91			96-100+yrs	94-100+yrs	5.08
	2-36yrs	2-38yrs	7.21			98-100+yrs	96-100+yrs	13.26
	2-38yrs	2-40yrs	8.17			100+yrs	98-100+yrs	37.43
42-100+yrs	2yrs	2-4yrs	15.76		2-10yrs	12-100+yrs	10-100+yrs	26.36
	2-4yrs	2-6yrs	12.83			14-100+yrs	12-100+yrs	46.36
	2-6yrs	2-8yrs	-2.76			16-100+yrs	14-100+yrs	35.22
	2-8yrs	2-10yrs	-0.63			18-100+yrs	16-100+yrs	39.25
	2-10yrs	2-12yrs	4.83			20-100+yrs	18-100+yrs	10.74
	2-12yrs	2-14yrs	34.95			22-100+yrs	20-100+yrs	8.24
	2-14yrs	2-16yrs	66.06			24-100+yrs	22-100+yrs	6.2
	2-16yrs	2-18yrs	34.31			26-100+yrs	24-100+yrs	5.03
	2-18yrs	2-20yrs	17.79			28-100+yrs	26-100+yrs	5.42
	2-20yrs	2-22yrs	12.01			30-100+yrs	28-100+yrs	4.6
	2-22yrs	2-24yrs	8.06			32-100+yrs	30-100+yrs	4.37
	2-24yrs	2-26yrs	6.53			34-100+yrs	32-100+yrs	5.42
	2-26yrs	2-28yrs	5.6			36-100+yrs	34-100+yrs	7.39
	2-28yrs	2-30yrs	3.59			38-100+yrs	36-100+yrs	10.57
	2-30yrs	2-32yrs	3.5			40-100+yrs	38-100+yrs	12.59
	2-32yrs	2-34yrs	4.4			42-100+yrs	40-100+yrs	12.61
	2-34yrs	2-36yrs	6.49			44-100+yrs	42-100+yrs	11.6
	2-36yrs	2-38yrs	7.83			46-100+yrs	44-100+yrs	9.85
	2-38yrs	2-40yrs	8.33			48-100+yrs	46-100+yrs	8.03
	2-40yrs	2-42yrs	7.42			50-100+yrs	48-100+yrs	6.82
44-100+yrs	2yrs	2-4yrs	17.79			52-100+yrs	50-100+yrs	5.71
	2-4yrs	2-6yrs	17.73			54-100+yrs	52-100+yrs	5.29
	2-6yrs	2-8yrs	-0.89			56-100+yrs	54-100+yrs	5.92
	2-8yrs	2-10yrs	-1.12			58-100+yrs	56-100+yrs	6.46
	2-10yrs	2-12yrs	0.54			60-100+yrs	58-100+yrs	8.98
	2-12yrs	2-14yrs	32.36			62-100+yrs	60-100+yrs	9.82
	2-14yrs	2-16yrs	67.55			64-100+yrs	62-100+yrs	4.69
	2-16yrs	2-18yrs	36.31			66-100+yrs	64-100+yrs	1.53
	2-18yrs	2-20yrs	19.21			68-100+yrs	66-100+yrs	-1.99
	2-20yrs	2-22yrs	13.01			70-100+yrs	68-100+yrs	-1.95
	2-22yrs	2-24yrs	8.84			72-100+yrs	70-100+yrs	-2.12
	2-24yrs	2-26yrs	7.18			74-100+yrs	72-100+yrs	-1.59
	2-26yrs	2-28yrs	6.21			76-100+yrs	74-100+yrs	-1.23
	2-28yrs	2-30yrs	4.11			78-100+yrs	76-100+yrs	-0.95
	2-30yrs	2-32yrs	4			80-100+yrs	78-100+yrs	-1.44
	2-32yrs	2-34yrs	4.93			82-100+yrs	80-100+yrs	-2.43
	2-34yrs	2-36yrs	7.08			84-100+yrs	82-100+yrs	-2.49
	2-36yrs	2-38yrs	8.47			86-100+yrs	84-100+yrs	-1.39
	2-38yrs	2-40yrs	9.03			88-100+yrs	86-100+yrs	1.21
	2-40yrs	2-42yrs	7.34			90-100+yrs	88-100+yrs	-0.73
	2-42yrs	2-44yrs	6.2			92-100+yrs	90-100+yrs	-1.34
46-100+yrs	2yrs	2-4yrs	19.21			94-100+yrs	92-100+yrs	0.02
	2-4yrs	2-6yrs	21.14			96-100+yrs	94-100+yrs	3.8
	2-6yrs	2-8yrs	1.11			98-100+yrs	96-100+yrs	10.9
	2-8yrs	2-10yrs	-1.13			100+yrs	98-100+yrs	32.73
	2-10yrs	2-12yrs	-2.85		2-12yrs	14-100+yrs	12-100+yrs	31.34
	2-12yrs	2-14yrs	29.69			16-100+yrs	14-100+yrs	38.95
	2-14yrs	2-16yrs	68.74			18-100+yrs	16-100+yrs	51.05
	2-16yrs	2-18yrs	38.39			20-100+yrs	18-100+yrs	11.48
	2-18yrs	2-20yrs	20.7			22-100+yrs	20-100+yrs	9.32
	2-20yrs	2-22yrs	14.05			24-100+yrs	22-100+yrs	7.2
	2-22yrs	2-24yrs	9.63			26-100+yrs	24-100+yrs	5.99
	2-24yrs	2-26yrs	7.83			28-100+yrs	26-100+yrs	6.44
	2-26yrs	2-28yrs	6.79			30-100+yrs	28-100+yrs	5.62
	2-28yrs	2-30yrs	4.6			32-100+yrs	30-100+yrs	5.44
	2-30yrs	2-32yrs	4.46			34-100+yrs	32-100+yrs	6.81
	2-32yrs	2-34yrs	5.43			36-100+yrs	34-100+yrs	9.5
	2-34yrs	2-36yrs	7.63			38-100+yrs	36-100+yrs	13.62
	2-36yrs	2-38yrs	9.06			40-100+yrs	38-100+yrs	16.46
	2-38yrs	2-40yrs	9.68			42-100+yrs	40-100+yrs	16.86
	2-40yrs	2-42yrs	7.95			44-100+yrs	42-100+yrs	15.51
	2-42yrs	2-44yrs	5.93			46-100+yrs	44-100+yrs	12.84
	2-44yrs	2-46yrs	2.64			48-100+yrs	46-100+yrs	10.18
48-100+yrs	2yrs	2-4yrs	20.43			50-100+yrs	48-100+yrs	8.49
	2-4yrs	2-6yrs	22.96			52-100+yrs	50-100+yrs	6.89
	2-6yrs	2-8yrs	2.75			54-100+yrs	52-100+yrs	6.23
	2-8yrs	2-10yrs	-0.89			56-100+yrs	54-100+yrs	6.71
	2-10yrs	2-12yrs	-5.32			58-100+yrs	56-100+yrs	7.17
	2-12yrs	2-14yrs	27.15			60-100+yrs	58-100+yrs	9.74
	2-14yrs	2-16yrs	69.5			62-100+yrs	60-100+yrs	10.27
	2-16yrs	2-18yrs	40.44			64-100+yrs	62-100+yrs	4.84
	2-18yrs	2-20yrs	22.21			66-100+yrs	64-100+yrs	1.56
	2-20yrs	2-22yrs	15.1			68-100+yrs	66-100+yrs	-2.08
	2-22yrs	2-24yrs	10.42			70-100+yrs	68-100+yrs	-2.05
	2-24yrs	2-26yrs	8.46			72-100+yrs	70-100+yrs	-2.24
	2-26yrs	2-28yrs	7.37			74-100+yrs	72-100+yrs	-1.68
	2-28yrs	2-30yrs	5.07			76-100+yrs	74-100+yrs	-1.36
	2-30yrs	2-32yrs	4.91			78-100+yrs	76-100+yrs	-1.13
	2-32yrs	2-34yrs	5.89			80-100+yrs	78-100+yrs	-1.63
	2-34yrs	2-36yrs	8.14			82-100+yrs	80-100+yrs	-2.59
	2-36yrs	2-38yrs	9.6			84-100+yrs	82-100+yrs	-2.7
	2-38yrs	2-40yrs	10.27			86-100+yrs	84-100+yrs	-1.67
	2-40yrs	2-42yrs	8.5			88-100+yrs	86-100+yrs	0.92
	2-42yrs	2-44yrs	6.42			90-100+yrs	88-100+yrs	-0.96
	2-44yrs	2-46yrs	2.42			92-100+yrs	90-100+yrs	-1.59
	2-46yrs	2-48yrs	1.16			94-100+yrs	92-100+yrs	-0.27
50-100+yrs	2yrs	2-4yrs	21.84			96-100+yrs	94-100+yrs	3.43
	2-4yrs	2-6yrs	24.52			98-100+yrs	96-100+yrs	10.25
	2-6yrs	2-8yrs	4.4			100+yrs	98-100+yrs	31.53
	2-8yrs	2-10yrs	-0.44		2-14yrs	16-100+yrs	14-100+yrs	44.29
	2-10yrs	2-12yrs	-7.25			18-100+yrs	16-100+yrs	50.38
	2-12yrs	2-14yrs	24.65			20-100+yrs	18-100+yrs	11.04
	2-14yrs	2-16yrs	69.73			22-100+yrs	20-100+yrs	9.12
	2-16yrs	2-18yrs	42.34			24-100+yrs	22-100+yrs	6.91
	2-18yrs	2-20yrs	23.7			26-100+yrs	24-100+yrs	5.64
	2-20yrs	2-22yrs	16.15			28-100+yrs	26-100+yrs	6.01
	2-22yrs	2-24yrs	11.21			30-100+yrs	28-100+yrs	5.22
	2-24yrs	2-26yrs	9.09			32-100+yrs	30-100+yrs	4.87
	2-26yrs	2-28yrs	7.92			34-100+yrs	32-100+yrs	6.29
	2-28yrs	2-30yrs	5.53			36-100+yrs	34-100+yrs	9.16
	2-30yrs	2-32yrs	5.34			38-100+yrs	36-100+yrs	13.46
	2-32yrs	2-34yrs	6.33			40-100+yrs	38-100+yrs	17.09
	2-34yrs	2-36yrs	8.61			42-100+yrs	40-100+yrs	18.5
	2-36yrs	2-38yrs	10.11			44-100+yrs	42-100+yrs	17.8
	2-38yrs	2-40yrs	10.82			46-100+yrs	44-100+yrs	15.12
	2-40yrs	2-42yrs	9.02			48-100+yrs	46-100+yrs	12.31
	2-42yrs	2-44yrs	6.87			50-100+yrs	48-100+yrs	10.59
	2-44yrs	2-46yrs	2.77			52-100+yrs	50-100+yrs	8.73
	2-46yrs	2-48yrs	0.97			54-100+yrs	52-100+yrs	8.01
	2-48yrs	2-50yrs	0.15			56-100+yrs	54-100+yrs	8.55
52-100+yrs	2yrs	2-4yrs	23.36			58-100+yrs	56-100+yrs	9.14
	2-4yrs	2-6yrs	25.74			60-100+yrs	58-100+yrs	12.25
	2-6yrs	2-8yrs	5.83			62-100+yrs	60-100+yrs	12.44
	2-8yrs	2-10yrs	0.08			64-100+yrs	62-100+yrs	6.14
	2-10yrs	2-12yrs	-8.58			66-100+yrs	64-100+yrs	2.4
	2-12yrs	2-14yrs	22.49			68-100+yrs	66-100+yrs	-1.66
	2-14yrs	2-16yrs	69.73			70-100+yrs	68-100+yrs	-1.61
	2-16yrs	2-18yrs	44.01			72-100+yrs	70-100+yrs	-1.84
	2-18yrs	2-20yrs	25.05			74-100+yrs	72-100+yrs	-1.22
	2-20yrs	2-22yrs	17.13			76-100+yrs	74-100+yrs	-0.95
	2-22yrs	2-24yrs	11.94			78-100+yrs	76-100+yrs	-0.74
	2-24yrs	2-26yrs	9.69			80-100+yrs	78-100+yrs	-1.29
	2-26yrs	2-28yrs	8.45			82-100+yrs	80-100+yrs	-2.32
	2-28yrs	2-30yrs	5.96			84-100+yrs	82-100+yrs	-2.46
	2-30yrs	2-32yrs	5.73			86-100+yrs	84-100+yrs	-1.43
	2-32yrs	2-34yrs	6.73			88-100+yrs	86-100+yrs	1.24
	2-34yrs	2-36yrs	9.06			90-100+yrs	88-100+yrs	-0.77
	2-36yrs	2-38yrs	10.58			92-100+yrs	90-100+yrs	-1.38
	2-38yrs	2-40yrs	11.33			94-100+yrs	92-100+yrs	0.03
	2-40yrs	2-42yrs	9.49			96-100+yrs	94-100+yrs	4.05
	2-42yrs	2-44yrs	7.28			98-100+yrs	96-100+yrs	11.67
	2-44yrs	2-46yrs	3.11			100+yrs	98-100+yrs	34.48
	2-46yrs	2-48yrs	1.25		2-16yrs	18-100+yrs	16-100+yrs	33.78
	2-48yrs	2-50yrs	-0.17			20-100+yrs	18-100+yrs	10.25
	2-50yrs	2-52yrs	-1.26			22-100+yrs	20-100+yrs	8.92
54-100+yrs	2yrs	2-4yrs	24.98			24-100+yrs	22-100+yrs	6.69
	2-4yrs	2-6yrs	26.92			26-100+yrs	24-100+yrs	5.42
	2-6yrs	2-8yrs	7.2			28-100+yrs	26-100+yrs	5.7
	2-8yrs	2-10yrs	0.68			30-100+yrs	28-100+yrs	4.82
	2-10yrs	2-12yrs	-9.6			32-100+yrs	30-100+yrs	4.43
	2-12yrs	2-14yrs	20.51			34-100+yrs	32-100+yrs	5.71
	2-14yrs	2-16yrs	69.51			36-100+yrs	34-100+yrs	8.27
	2-16yrs	2-18yrs	45.53			38-100+yrs	36-100+yrs	11.93
	2-18yrs	2-20yrs	26.35			40-100+yrs	38-100+yrs	15.21
	2-20yrs	2-22yrs	18.06			42-100+yrs	40-100+yrs	16.78
	2-22yrs	2-24yrs	12.65			44-100+yrs	42-100+yrs	16.48
	2-24yrs	2-26yrs	10.26			46-100+yrs	44-100+yrs	14.1
	2-26yrs	2-28yrs	8.96			48-100+yrs	46-100+yrs	11.68
	2-28yrs	2-30yrs	6.36			50-100+yrs	48-100+yrs	10.4
	2-30yrs	2-32yrs	6.11			52-100+yrs	50-100+yrs	8.72
	2-32yrs	2-34yrs	7.11			54-100+yrs	52-100+yrs	8.22
	2-34yrs	2-36yrs	9.47			56-100+yrs	54-100+yrs	9.01
	2-36yrs	2-38yrs	11.02			58-100+yrs	56-100+yrs	9.93
	2-38yrs	2-40yrs	11.79			60-100+yrs	58-100+yrs	13.66
	2-40yrs	2-42yrs	9.92			62-100+yrs	60-100+yrs	14.19
	2-42yrs	2-44yrs	7.66			64-100+yrs	62-100+yrs	7.25
	2-44yrs	2-46yrs	3.41			66-100+yrs	64-100+yrs	3.04
	2-46yrs	2-48yrs	1.51			68-100+yrs	66-100+yrs	-1.45
	2-48yrs	2-50yrs	0.05			70-100+yrs	68-100+yrs	-1.41
	2-50yrs	2-52yrs	-1.3			72-100+yrs	70-100+yrs	-1.64
	2-52yrs	2-54yrs	-1.48			74-100+yrs	72-100+yrs	-0.97
56-100+yrs	2yrs	2-4yrs	26.68			76-100+yrs	74-100+yrs	-0.71
	2-4yrs	2-6yrs	28.1			78-100+yrs	76-100+yrs	-0.53
	2-6yrs	2-8yrs	8.51			80-100+yrs	78-100+yrs	-1.1
	2-8yrs	2-10yrs	1.32			82-100+yrs	80-100+yrs	-2.19
	2-10yrs	2-12yrs	-10.4			84-100+yrs	82-100+yrs	-2.34
	2-12yrs	2-14yrs	18.58			86-100+yrs	84-100+yrs	-1.34
	2-14yrs	2-16yrs	69.03			88-100+yrs	86-100+yrs	1.3
	2-16yrs	2-18yrs	46.95			90-100+yrs	88-100+yrs	-0.78
	2-18yrs	2-20yrs	27.62			92-100+yrs	90-100+yrs	-1.38
	2-20yrs	2-22yrs	19.01			94-100+yrs	92-100+yrs	0.13
	2-22yrs	2-24yrs	13.37			96-100+yrs	94-100+yrs	4.42
	2-24yrs	2-26yrs	10.85			98-100+yrs	96-100+yrs	12.77
	2-26yrs	2-28yrs	9.47			100+yrs	98-100+yrs	36.87
	2-28yrs	2-30yrs	6.77		2-18yrs	20-100+yrs	18-100+yrs	8.89
	2-30yrs	2-32yrs	6.48			22-100+yrs	20-100+yrs	7.6
	2-32yrs	2-34yrs	7.49			24-100+yrs	22-100+yrs	5.66
	2-34yrs	2-36yrs	9.88			26-100+yrs	24-100+yrs	4.6
	2-36yrs	2-38yrs	11.44			28-100+yrs	26-100+yrs	4.97
	2-38yrs	2-40yrs	12.23			30-100+yrs	28-100+yrs	4.17
	2-40yrs	2-42yrs	10.34			32-100+yrs	30-100+yrs	3.86
	2-42yrs	2-44yrs	8.03			34-100+yrs	32-100+yrs	5.09
	2-44yrs	2-46yrs	3.71			36-100+yrs	34-100+yrs	7.53
	2-46yrs	2-48yrs	1.76			38-100+yrs	36-100+yrs	10.93
	2-48yrs	2-50yrs	0.28			40-100+yrs	38-100+yrs	13.84
	2-50yrs	2-52yrs	-1.11			42-100+yrs	40-100+yrs	15.14
	2-52yrs	2-54yrs	-1.26			44-100+yrs	42-100+yrs	14.69
	2-54yrs	2-56yrs	-1.79			46-100+yrs	44-100+yrs	12.28
58-100+yrs	2yrs	2-4yrs	28.45			48-100+yrs	46-100+yrs	9.92
	2-4yrs	2-6yrs	29.35			50-100+yrs	48-100+yrs	8.77
	2-6yrs	2-8yrs	9.79			52-100+yrs	50-100+yrs	7.26
	2-8yrs	2-10yrs	1.98			54-100+yrs	52-100+yrs	6.83
	2-10yrs	2-12yrs	-11.05			56-100+yrs	54-100+yrs	7.62
	2-12yrs	2-14yrs	16.69			58-100+yrs	56-100+yrs	8.59
	2-14yrs	2-16yrs	68.27			60-100+yrs	58-100+yrs	12.21
	2-16yrs	2-18yrs	48.2			62-100+yrs	60-100+yrs	13.05
	2-18yrs	2-20yrs	28.85			64-100+yrs	62-100+yrs	6.5
	2-20yrs	2-22yrs	19.94			66-100+yrs	64-100+yrs	2.33
	2-22yrs	2-24yrs	14.1			68-100+yrs	66-100+yrs	-2.04
	2-24yrs	2-26yrs	11.44			70-100+yrs	68-100+yrs	-2.04
	2-26yrs	2-28yrs	9.99			72-100+yrs	70-100+yrs	-2.2
	2-28yrs	2-30yrs	7.19			74-100+yrs	72-100+yrs	-1.58
	2-30yrs	2-32yrs	6.86			76-100+yrs	74-100+yrs	-1.28
	2-32yrs	2-34yrs	7.86			78-100+yrs	76-100+yrs	-1.09
	2-34yrs	2-36yrs	10.28			80-100+yrs	78-100+yrs	-1.62
	2-36yrs	2-38yrs	11.85			82-100+yrs	80-100+yrs	-2.65
	2-38yrs	2-40yrs	12.67			84-100+yrs	82-100+yrs	-2.78
	2-40yrs	2-42yrs	10.75			86-100+yrs	84-100+yrs	-1.85
	2-42yrs	2-44yrs	8.39			88-100+yrs	86-100+yrs	0.62
	2-44yrs	2-46yrs	4.01			90-100+yrs	88-100+yrs	-1.31
	2-46yrs	2-48yrs	2.01			92-100+yrs	90-100+yrs	-1.9
	2-48yrs	2-50yrs	0.5			94-100+yrs	92-100+yrs	-0.5
	2-50yrs	2-52yrs	-0.92			96-100+yrs	94-100+yrs	3.48
	2-52yrs	2-54yrs	-1.07			98-100+yrs	96-100+yrs	11.24
	2-54yrs	2-56yrs	-1.62			100+yrs	98-100+yrs	33.7
	2-56yrs	2-58yrs	-1.2		2-20yrs	22-100+yrs	20-100+yrs	6.05
60-100+yrs	2yrs	2-4yrs	30.49			24-100+yrs	22-100+yrs	4.73
	2-4yrs	2-6yrs	30.85			26-100+yrs	24-100+yrs	3.82
	2-6yrs	2-8yrs	11.24			28-100+yrs	26-100+yrs	4.25
	2-8yrs	2-10yrs	2.75			30-100+yrs	28-100+yrs	3.51
	2-10yrs	2-12yrs	-11.7			32-100+yrs	30-100+yrs	3.28
	2-12yrs	2-14yrs	14.49			34-100+yrs	32-100+yrs	4.45
	2-14yrs	2-16yrs	67.03			36-100+yrs	34-100+yrs	6.82
	2-16yrs	2-18yrs	49.45			38-100+yrs	36-100+yrs	10.11
	2-18yrs	2-20yrs	30.2			40-100+yrs	38-100+yrs	12.8
	2-20yrs	2-22yrs	20.99			42-100+yrs	40-100+yrs	13.92
	2-22yrs	2-24yrs	14.92			44-100+yrs	42-100+yrs	13.36
	2-24yrs	2-26yrs	12.11			46-100+yrs	44-100+yrs	10.93
	2-26yrs	2-28yrs	10.58			48-100+yrs	46-100+yrs	8.57
	2-28yrs	2-30yrs	7.66			50-100+yrs	48-100+yrs	7.44
	2-30yrs	2-32yrs	7.28			52-100+yrs	50-100+yrs	6.02
	2-32yrs	2-34yrs	8.29			54-100+yrs	52-100+yrs	5.6
	2-34yrs	2-36yrs	10.72			56-100+yrs	54-100+yrs	6.32
	2-36yrs	2-38yrs	12.31			58-100+yrs	56-100+yrs	7.22
	2-38yrs	2-40yrs	13.14			60-100+yrs	58-100+yrs	10.57
	2-40yrs	2-42yrs	11.19			62-100+yrs	60-100+yrs	11.48
	2-42yrs	2-44yrs	8.78			64-100+yrs	62-100+yrs	5.42
	2-44yrs	2-46yrs	4.33			66-100+yrs	64-100+yrs	1.43
	2-46yrs	2-48yrs	2.28			68-100+yrs	66-100+yrs	-2.69
	2-48yrs	2-50yrs	0.74			70-100+yrs	68-100+yrs	-2.71
	2-50yrs	2-52yrs	-0.7			72-100+yrs	70-100+yrs	-2.84
	2-52yrs	2-54yrs	-0.87			74-100+yrs	72-100+yrs	-2.26
	2-54yrs	2-56yrs	-1.42			76-100+yrs	74-100+yrs	-1.94
	2-56yrs	2-58yrs	-0.78			78-100+yrs	76-100+yrs	-1.74
	2-58yrs	2-60yrs	0.27			80-100+yrs	78-100+yrs	-2.23
62-100+yrs	2yrs	2-4yrs	32.29			82-100+yrs	80-100+yrs	-3.17
	2-4yrs	2-6yrs	32.27			84-100+yrs	82-100+yrs	-3.29
	2-6yrs	2-8yrs	12.53			86-100+yrs	84-100+yrs	-2.41
	2-8yrs	2-10yrs	3.5			88-100+yrs	86-100+yrs	-0.1
	2-10yrs	2-12yrs	-12.05			90-100+yrs	88-100+yrs	-1.87
	2-12yrs	2-14yrs	12.73			92-100+yrs	90-100+yrs	-2.43
	2-14yrs	2-16yrs	65.61			94-100+yrs	92-100+yrs	-1.18
	2-16yrs	2-18yrs	50.36			96-100+yrs	94-100+yrs	2.44
	2-18yrs	2-20yrs	31.4			98-100+yrs	96-100+yrs	9.48
	2-20yrs	2-22yrs	21.99			100+yrs	98-100+yrs	29.64
	2-22yrs	2-24yrs	15.72		2-22yrs	24-100+yrs	22-100+yrs	3.79
	2-24yrs	2-26yrs	12.78			26-100+yrs	24-100+yrs	3.17
	2-26yrs	2-28yrs	11.17			28-100+yrs	26-100+yrs	3.62
	2-28yrs	2-30yrs	8.13			30-100+yrs	28-100+yrs	2.93
	2-30yrs	2-32yrs	7.71			32-100+yrs	30-100+yrs	2.77
	2-32yrs	2-34yrs	8.71			34-100+yrs	32-100+yrs	3.89
	2-34yrs	2-36yrs	11.17			36-100+yrs	34-100+yrs	6.21
	2-36yrs	2-38yrs	12.77			38-100+yrs	36-100+yrs	9.44
	2-38yrs	2-40yrs	13.6			40-100+yrs	38-100+yrs	11.98
	2-40yrs	2-42yrs	11.61			42-100+yrs	40-100+yrs	12.98
	2-42yrs	2-44yrs	9.15			44-100+yrs	42-100+yrs	12.37
	2-44yrs	2-46yrs	4.65			46-100+yrs	44-100+yrs	9.94
	2-46yrs	2-48yrs	2.55			48-100+yrs	46-100+yrs	7.57
	2-48yrs	2-50yrs	0.98			50-100+yrs	48-100+yrs	6.46
	2-50yrs	2-52yrs	-0.49			52-100+yrs	50-100+yrs	5.09
	2-52yrs	2-54yrs	-0.67			54-100+yrs	52-100+yrs	4.66
	2-54yrs	2-56yrs	-1.21			56-100+yrs	54-100+yrs	5.31
	2-56yrs	2-58yrs	-0.55			58-100+yrs	56-100+yrs	6.13
	2-58yrs	2-60yrs	0.55			60-100+yrs	58-100+yrs	9.24
	2-60yrs	2-62yrs	-1.08			62-100+yrs	60-100+yrs	10.1
64-100+yrs	2yrs	2-4yrs	33.45			64-100+yrs	62-100+yrs	4.47
	2-4yrs	2-6yrs	33.26			66-100+yrs	64-100+yrs	0.64
	2-6yrs	2-8yrs	13.39			68-100+yrs	66-100+yrs	-3.24
	2-8yrs	2-10yrs	4.03			70-100+yrs	68-100+yrs	-3.27
	2-10yrs	2-12yrs	-12.16			72-100+yrs	70-100+yrs	-3.37
	2-12yrs	2-14yrs	11.74			74-100+yrs	72-100+yrs	-2.83
	2-14yrs	2-16yrs	64.77			76-100+yrs	74-100+yrs	-2.5
	2-16yrs	2-18yrs	50.92			78-100+yrs	76-100+yrs	-2.3
	2-18yrs	2-20yrs	32.17			80-100+yrs	78-100+yrs	-2.75
	2-20yrs	2-22yrs	22.64			82-100+yrs	80-100+yrs	-3.61
	2-22yrs	2-24yrs	16.24			84-100+yrs	82-100+yrs	-3.72
	2-24yrs	2-26yrs	13.22			86-100+yrs	84-100+yrs	-2.88
	2-26yrs	2-28yrs	11.57			88-100+yrs	86-100+yrs	-0.7
	2-28yrs	2-30yrs	8.44			90-100+yrs	88-100+yrs	-2.32
	2-30yrs	2-32yrs	8			92-100+yrs	90-100+yrs	-2.88
	2-32yrs	2-34yrs	9			94-100+yrs	92-100+yrs	-1.75
	2-34yrs	2-36yrs	11.47			96-100+yrs	94-100+yrs	1.53
	2-36yrs	2-38yrs	13.07			98-100+yrs	96-100+yrs	7.95
	2-38yrs	2-40yrs	13.91			100+yrs	98-100+yrs	26.22
	2-40yrs	2-42yrs	11.89		2-24yrs	26-100+yrs	24-100+yrs	2.92
	2-42yrs	2-44yrs	9.39			28-100+yrs	26-100+yrs	3.11
	2-44yrs	2-46yrs	4.86			30-100+yrs	28-100+yrs	2.44
	2-46yrs	2-48yrs	2.74			32-100+yrs	30-100+yrs	2.33
	2-48yrs	2-50yrs	1.14			34-100+yrs	32-100+yrs	3.41
	2-50yrs	2-52yrs	-0.35			36-100+yrs	34-100+yrs	5.68
	2-52yrs	2-54yrs	-0.53			38-100+yrs	36-100+yrs	8.84
	2-54yrs	2-56yrs	-1.07			40-100+yrs	38-100+yrs	11.28
	2-56yrs	2-58yrs	-0.41			42-100+yrs	40-100+yrs	12.19
	2-58yrs	2-60yrs	0.72			44-100+yrs	42-100+yrs	11.56
	2-60yrs	2-62yrs	-1.89			46-100+yrs	44-100+yrs	9.16
	2-62yrs	2-64yrs	-3.31			48-100+yrs	46-100+yrs	6.8
66-100+yrs	2yrs	2-4yrs	34.13			50-100+yrs	48-100+yrs	5.69
	2-4yrs	2-6yrs	34.01			52-100+yrs	50-100+yrs	4.35
	2-6yrs	2-8yrs	14.14			54-100+yrs	52-100+yrs	3.92
	2-8yrs	2-10yrs	4.53			56-100+yrs	54-100+yrs	4.5
	2-10yrs	2-12yrs	-12.19			58-100+yrs	56-100+yrs	5.25
	2-12yrs	2-14yrs	11.1			60-100+yrs	58-100+yrs	8.15
	2-14yrs	2-16yrs	64.28			62-100+yrs	60-100+yrs	8.95
	2-16yrs	2-18yrs	51.45			64-100+yrs	62-100+yrs	3.66
	2-18yrs	2-20yrs	32.81			66-100+yrs	64-100+yrs	-0.01
	2-20yrs	2-22yrs	23.18			68-100+yrs	66-100+yrs	-3.68
	2-22yrs	2-24yrs	16.67			70-100+yrs	68-100+yrs	-3.73
	2-24yrs	2-26yrs	13.59			72-100+yrs	70-100+yrs	-3.81
	2-26yrs	2-28yrs	11.89			74-100+yrs	72-100+yrs	-3.31
	2-28yrs	2-30yrs	8.7			76-100+yrs	74-100+yrs	-2.97
	2-30yrs	2-32yrs	8.23			78-100+yrs	76-100+yrs	-2.75
	2-32yrs	2-34yrs	9.22			80-100+yrs	78-100+yrs	-3.18
	2-34yrs	2-36yrs	11.7			82-100+yrs	80-100+yrs	-3.97
	2-36yrs	2-38yrs	13.29			84-100+yrs	82-100+yrs	-4.08
	2-38yrs	2-40yrs	14.12			86-100+yrs	84-100+yrs	-3.26
	2-40yrs	2-42yrs	12.06			88-100+yrs	86-100+yrs	-1.19
	2-42yrs	2-44yrs	9.53			90-100+yrs	88-100+yrs	-2.7
	2-44yrs	2-46yrs	4.98			92-100+yrs	90-100+yrs	-3.26
	2-46yrs	2-48yrs	2.83			94-100+yrs	92-100+yrs	-2.21
	2-48yrs	2-50yrs	1.23			96-100+yrs	94-100+yrs	0.79
	2-50yrs	2-52yrs	-0.27			98-100+yrs	96-100+yrs	6.69
	2-52yrs	2-54yrs	-0.46			100+yrs	98-100+yrs	23.23
	2-54yrs	2-56yrs	-1		2-26yrs	28-100+yrs	26-100+yrs	2.88
	2-56yrs	2-58yrs	-0.33			30-100+yrs	28-100+yrs	2.01
	2-58yrs	2-60yrs	0.81			32-100+yrs	30-100+yrs	1.95
	2-60yrs	2-62yrs	-1.82			34-100+yrs	32-100+yrs	2.99
	2-62yrs	2-64yrs	-3.63			36-100+yrs	34-100+yrs	5.21
	2-64yrs	2-66yrs	-5.26			38-100+yrs	36-100+yrs	8.31
68-100+yrs	2yrs	2-4yrs	34.46			40-100+yrs	38-100+yrs	10.65
	2-4yrs	2-6yrs	34.55			42-100+yrs	40-100+yrs	11.51
	2-6yrs	2-8yrs	14.77			44-100+yrs	42-100+yrs	10.88
	2-8yrs	2-10yrs	4.98			46-100+yrs	44-100+yrs	8.5
	2-10yrs	2-12yrs	-12.12			48-100+yrs	46-100+yrs	6.16
	2-12yrs	2-14yrs	10.78			50-100+yrs	48-100+yrs	5.06
	2-14yrs	2-16yrs	64.12			52-100+yrs	50-100+yrs	3.74
	2-16yrs	2-18yrs	51.89			54-100+yrs	52-100+yrs	3.3
	2-18yrs	2-20yrs	33.29			56-100+yrs	54-100+yrs	3.83
	2-20yrs	2-22yrs	23.56			58-100+yrs	56-100+yrs	4.52
	2-22yrs	2-24yrs	16.96			60-100+yrs	58-100+yrs	7.24
	2-24yrs	2-26yrs	13.85			62-100+yrs	60-100+yrs	7.97
	2-26yrs	2-28yrs	12.11			64-100+yrs	62-100+yrs	2.96
	2-28yrs	2-30yrs	8.87			66-100+yrs	64-100+yrs	-0.58
	2-30yrs	2-32yrs	8.38			68-100+yrs	66-100+yrs	-4.07
	2-32yrs	2-34yrs	9.37			70-100+yrs	68-100+yrs	-4.13
	2-34yrs	2-36yrs	11.84			72-100+yrs	70-100+yrs	-4.19
	2-36yrs	2-38yrs	13.43			74-100+yrs	72-100+yrs	-3.71
	2-38yrs	2-40yrs	14.23			76-100+yrs	74-100+yrs	-3.37
	2-40yrs	2-42yrs	12.14			78-100+yrs	76-100+yrs	-3.15
	2-42yrs	2-44yrs	9.59			80-100+yrs	78-100+yrs	-3.55
	2-44yrs	2-46yrs	5.02			82-100+yrs	80-100+yrs	-4.29
	2-46yrs	2-48yrs	2.86			84-100+yrs	82-100+yrs	-4.39
	2-48yrs	2-50yrs	1.25			86-100+yrs	84-100+yrs	-3.59
	2-50yrs	2-52yrs	-0.25			88-100+yrs	86-100+yrs	-1.62
	2-52yrs	2-54yrs	-0.44			90-100+yrs	88-100+yrs	-3.01
	2-54yrs	2-56yrs	-0.98			92-100+yrs	90-100+yrs	-3.56
	2-56yrs	2-58yrs	-0.31			94-100+yrs	92-100+yrs	-2.64
	2-58yrs	2-60yrs	0.84			96-100+yrs	94-100+yrs	0.17
	2-60yrs	2-62yrs	-1.8			98-100+yrs	96-100+yrs	5.49
	2-62yrs	2-64yrs	-3.61			100+yrs	98-100+yrs	20.85
	2-64yrs	2-66yrs	-5.66		2-28yrs	30-100+yrs	28-100+yrs	1.34
	2-66yrs	2-68yrs	-6.32			32-100+yrs	30-100+yrs	1.58
70-100+yrs	2yrs	2-4yrs	34.75			34-100+yrs	32-100+yrs	2.59
	2-4yrs	2-6yrs	35.01			36-100+yrs	34-100+yrs	4.76
	2-6yrs	2-8yrs	15.35			38-100+yrs	36-100+yrs	7.8
	2-8yrs	2-10yrs	5.4			40-100+yrs	38-100+yrs	10.05
	2-10yrs	2-12yrs	-12.06			42-100+yrs	40-100+yrs	10.85
	2-12yrs	2-14yrs	10.47			44-100+yrs	42-100+yrs	10.23
	2-14yrs	2-16yrs	63.98			46-100+yrs	44-100+yrs	7.9
	2-16yrs	2-18yrs	52.32			48-100+yrs	46-100+yrs	5.58
	2-18yrs	2-20yrs	33.73			50-100+yrs	48-100+yrs	4.49
	2-20yrs	2-22yrs	23.9			52-100+yrs	50-100+yrs	3.2
	2-22yrs	2-24yrs	17.23			54-100+yrs	52-100+yrs	2.76
	2-24yrs	2-26yrs	14.08			56-100+yrs	54-100+yrs	3.24
	2-26yrs	2-28yrs	12.31			58-100+yrs	56-100+yrs	3.87
	2-28yrs	2-30yrs	9.02			60-100+yrs	58-100+yrs	6.44
	2-30yrs	2-32yrs	8.51			62-100+yrs	60-100+yrs	7.1
	2-32yrs	2-34yrs	9.49			64-100+yrs	62-100+yrs	2.34
	2-34yrs	2-36yrs	11.97			66-100+yrs	64-100+yrs	-1.08
	2-36yrs	2-38yrs	13.54			68-100+yrs	66-100+yrs	-4.42
	2-38yrs	2-40yrs	14.33			70-100+yrs	68-100+yrs	-4.48
	2-40yrs	2-42yrs	12.21			72-100+yrs	70-100+yrs	-4.52
	2-42yrs	2-44yrs	9.63			74-100+yrs	72-100+yrs	-4.07
	2-44yrs	2-46yrs	5.05			76-100+yrs	74-100+yrs	-3.73
	2-46yrs	2-48yrs	2.88			78-100+yrs	76-100+yrs	-3.5
	2-48yrs	2-50yrs	1.28			80-100+yrs	78-100+yrs	-3.88
	2-50yrs	2-52yrs	-0.23			82-100+yrs	80-100+yrs	-4.56
	2-52yrs	2-54yrs	-0.42			84-100+yrs	82-100+yrs	-4.66
	2-54yrs	2-56yrs	-0.97			86-100+yrs	84-100+yrs	-3.88
	2-56yrs	2-58yrs	-0.29			88-100+yrs	86-100+yrs	-1.99
	2-58yrs	2-60yrs	0.86			90-100+yrs	88-100+yrs	-3.3
	2-60yrs	2-62yrs	-1.78			92-100+yrs	90-100+yrs	-3.84
	2-62yrs	2-64yrs	-3.6			94-100+yrs	92-100+yrs	-2.99
	2-64yrs	2-66yrs	-5.64			96-100+yrs	94-100+yrs	-0.43
	2-66yrs	2-68yrs	-6.33			98-100+yrs	96-100+yrs	4.54
	2-68yrs	2-70yrs	-6.18			100+yrs	98-100+yrs	18.6
72-100+yrs	2yrs	2-4yrs	34.98		2-30yrs	32-100+yrs	30-100+yrs	1.5
	2-4yrs	2-6yrs	35.37			34-100+yrs	32-100+yrs	2.25
	2-6yrs	2-8yrs	15.81			36-100+yrs	34-100+yrs	4.38
	2-8yrs	2-10yrs	5.74			38-100+yrs	36-100+yrs	7.37
	2-10yrs	2-12yrs	-11.99			40-100+yrs	38-100+yrs	9.53
	2-12yrs	2-14yrs	10.24			42-100+yrs	40-100+yrs	10.29
	2-14yrs	2-16yrs	63.86			44-100+yrs	42-100+yrs	9.68
	2-16yrs	2-18yrs	52.64			46-100+yrs	44-100+yrs	7.4
	2-18yrs	2-20yrs	34.07			48-100+yrs	46-100+yrs	5.11
	2-20yrs	2-22yrs	24.18			50-100+yrs	48-100+yrs	4.03
	2-22yrs	2-24yrs	17.45			52-100+yrs	50-100+yrs	2.76
	2-24yrs	2-26yrs	14.26			54-100+yrs	52-100+yrs	2.33
	2-26yrs	2-28yrs	12.47			56-100+yrs	54-100+yrs	2.77
	2-28yrs	2-30yrs	9.15			58-100+yrs	56-100+yrs	3.35
	2-30yrs	2-32yrs	8.63			60-100+yrs	58-100+yrs	5.8
	2-32yrs	2-34yrs	9.6			62-100+yrs	60-100+yrs	6.4
	2-34yrs	2-36yrs	12.08			64-100+yrs	62-100+yrs	1.84
	2-36yrs	2-38yrs	13.65			66-100+yrs	64-100+yrs	-1.48
	2-38yrs	2-40yrs	14.41			68-100+yrs	66-100+yrs	-4.68
	2-40yrs	2-42yrs	12.27			70-100+yrs	68-100+yrs	-4.74
	2-42yrs	2-44yrs	9.68			72-100+yrs	70-100+yrs	-4.78
	2-44yrs	2-46yrs	5.08			74-100+yrs	72-100+yrs	-4.35
	2-46yrs	2-48yrs	2.91			76-100+yrs	74-100+yrs	-4.01
	2-48yrs	2-50yrs	1.29			78-100+yrs	76-100+yrs	-3.77
	2-50yrs	2-52yrs	-0.22			80-100+yrs	78-100+yrs	-4.14
	2-52yrs	2-54yrs	-0.41			82-100+yrs	80-100+yrs	-4.78
	2-54yrs	2-56yrs	-0.95			84-100+yrs	82-100+yrs	-4.88
	2-56yrs	2-58yrs	-0.27			86-100+yrs	84-100+yrs	-4.11
	2-58yrs	2-60yrs	0.88			88-100+yrs	86-100+yrs	-2.28
	2-60yrs	2-62yrs	-1.76			90-100+yrs	88-100+yrs	-3.52
	2-62yrs	2-64yrs	-3.59			92-100+yrs	90-100+yrs	-4.06
	2-64yrs	2-66yrs	-5.63			94-100+yrs	92-100+yrs	-3.27
	2-66yrs	2-68yrs	-6.32			96-100+yrs	94-100+yrs	-0.85
	2-68yrs	2-70yrs	-6.23			98-100+yrs	96-100+yrs	3.76
	2-70yrs	2-72yrs	-6.45			100+yrs	98-100+yrs	16.8
74-100+yrs	2yrs	2-4yrs	35.12		2-32yrs	34-100+yrs	32-100+yrs	2.36
	2-4yrs	2-6yrs	35.65			36-100+yrs	34-100+yrs	4.02
	2-6yrs	2-8yrs	16.2			38-100+yrs	36-100+yrs	6.95
	2-8yrs	2-10yrs	6.02			40-100+yrs	38-100+yrs	9.05
	2-10yrs	2-12yrs	-11.95			42-100+yrs	40-100+yrs	9.76
	2-12yrs	2-14yrs	10.04			44-100+yrs	42-100+yrs	9.16
	2-14yrs	2-16yrs	63.75			46-100+yrs	44-100+yrs	6.92
	2-16yrs	2-18yrs	52.91			48-100+yrs	46-100+yrs	4.66
	2-18yrs	2-20yrs	34.36			50-100+yrs	48-100+yrs	3.6
	2-20yrs	2-22yrs	24.41			52-100+yrs	50-100+yrs	2.36
	2-22yrs	2-24yrs	17.63			54-100+yrs	52-100+yrs	1.93
	2-24yrs	2-26yrs	14.42			56-100+yrs	54-100+yrs	2.34
	2-26yrs	2-28yrs	12.61			58-100+yrs	56-100+yrs	2.88
	2-28yrs	2-30yrs	9.25			60-100+yrs	58-100+yrs	5.22
	2-30yrs	2-32yrs	8.72			62-100+yrs	60-100+yrs	5.77
	2-32yrs	2-34yrs	9.69			64-100+yrs	62-100+yrs	1.38
	2-34yrs	2-36yrs	12.17			66-100+yrs	64-100+yrs	-1.83
	2-36yrs	2-38yrs	13.73			68-100+yrs	66-100+yrs	-4.92
	2-38yrs	2-40yrs	14.48			70-100+yrs	68-100+yrs	-4.98
	2-40yrs	2-42yrs	12.32			72-100+yrs	70-100+yrs	-5.02
	2-42yrs	2-44yrs	9.71			74-100+yrs	72-100+yrs	-4.6
	2-44yrs	2-46yrs	5.1			76-100+yrs	74-100+yrs	-4.26
	2-46yrs	2-48yrs	2.92			78-100+yrs	76-100+yrs	-4.02
	2-48yrs	2-50yrs	1.31			80-100+yrs	78-100+yrs	-4.37
	2-50yrs	2-52yrs	-0.21			82-100+yrs	80-100+yrs	-4.98
	2-52yrs	2-54yrs	-0.4			84-100+yrs	82-100+yrs	-5.07
	2-54yrs	2-56yrs	-0.94			86-100+yrs	84-100+yrs	-4.31
	2-56yrs	2-58yrs	-0.26			88-100+yrs	86-100+yrs	-2.54
	2-58yrs	2-60yrs	0.9			90-100+yrs	88-100+yrs	-3.71
	2-60yrs	2-62yrs	-1.75			92-100+yrs	90-100+yrs	-4.26
	2-62yrs	2-64yrs	-3.57			94-100+yrs	92-100+yrs	-3.52
	2-64yrs	2-66yrs	-5.62			96-100+yrs	94-100+yrs	-1.26
	2-66yrs	2-68yrs	-6.31			98-100+yrs	96-100+yrs	3.07
	2-68yrs	2-70yrs	-6.22			100+yrs	98-100+yrs	15.34
	2-70yrs	2-72yrs	-6.27		2-34yrs	36-100+yrs	34-100+yrs	4.42
	2-72yrs	2-74yrs	-6.04			38-100+yrs	36-100+yrs	6.51
76-100+yrs	2yrs	2-4yrs	35.26			40-100+yrs	38-100+yrs	8.53
	2-4yrs	2-6yrs	35.88			42-100+yrs	40-100+yrs	9.19
	2-6yrs	2-8yrs	16.49			44-100+yrs	42-100+yrs	8.61
	2-8yrs	2-10yrs	6.24			46-100+yrs	44-100+yrs	6.42
	2-10yrs	2-12yrs	-11.91			48-100+yrs	46-100+yrs	4.19
	2-12yrs	2-14yrs	9.89			50-100+yrs	48-100+yrs	3.17
	2-14yrs	2-16yrs	63.66			52-100+yrs	50-100+yrs	1.96
	2-16yrs	2-18yrs	53.11			54-100+yrs	52-100+yrs	1.53
	2-18yrs	2-20yrs	34.58			56-100+yrs	54-100+yrs	1.91
	2-20yrs	2-22yrs	24.6			58-100+yrs	56-100+yrs	2.42
	2-22yrs	2-24yrs	17.78			60-100+yrs	58-100+yrs	4.65
	2-24yrs	2-26yrs	14.54			62-100+yrs	60-100+yrs	5.15
	2-26yrs	2-28yrs	12.71			64-100+yrs	62-100+yrs	0.94
	2-28yrs	2-30yrs	9.34			66-100+yrs	64-100+yrs	-2.18
	2-30yrs	2-32yrs	8.8			68-100+yrs	66-100+yrs	-5.14
	2-32yrs	2-34yrs	9.77			70-100+yrs	68-100+yrs	-5.2
	2-34yrs	2-36yrs	12.24			72-100+yrs	70-100+yrs	-5.24
	2-36yrs	2-38yrs	13.8			74-100+yrs	72-100+yrs	-4.84
	2-38yrs	2-40yrs	14.54			76-100+yrs	74-100+yrs	-4.5
	2-40yrs	2-42yrs	12.36			78-100+yrs	76-100+yrs	-4.25
	2-42yrs	2-44yrs	9.74			80-100+yrs	78-100+yrs	-4.59
	2-44yrs	2-46yrs	5.12			82-100+yrs	80-100+yrs	-5.16
	2-46yrs	2-48yrs	2.94			84-100+yrs	82-100+yrs	-5.26
	2-48yrs	2-50yrs	1.32			86-100+yrs	84-100+yrs	-4.5
	2-50yrs	2-52yrs	-0.2			88-100+yrs	86-100+yrs	-2.79
	2-52yrs	2-54yrs	-0.39			90-100+yrs	88-100+yrs	-3.91
	2-54yrs	2-56yrs	-0.93			92-100+yrs	90-100+yrs	-4.44
	2-56yrs	2-58yrs	-0.25			94-100+yrs	92-100+yrs	-3.76
	2-58yrs	2-60yrs	0.91			96-100+yrs	94-100+yrs	-1.65
	2-60yrs	2-62yrs	-1.74			98-100+yrs	96-100+yrs	2.42
	2-62yrs	2-64yrs	-3.56			100+yrs	98-100+yrs	13.88
	2-64yrs	2-66yrs	-5.61		2-36yrs	38-100+yrs	36-100+yrs	6.66
	2-66yrs	2-68yrs	-6.3			40-100+yrs	38-100+yrs	7.97
	2-68yrs	2-70yrs	-6.21			42-100+yrs	40-100+yrs	8.58
	2-70yrs	2-72yrs	-6.26			44-100+yrs	42-100+yrs	8.01
	2-72yrs	2-74yrs	-6			46-100+yrs	44-100+yrs	5.88
	2-74yrs	2-76yrs	-5.55			48-100+yrs	46-100+yrs	3.7
78-100+yrs	2yrs	2-4yrs	35.38			50-100+yrs	48-100+yrs	2.71
	2-4yrs	2-6yrs	36.07			52-100+yrs	50-100+yrs	1.52
	2-6yrs	2-8yrs	16.73			54-100+yrs	52-100+yrs	1.1
	2-8yrs	2-10yrs	6.43			56-100+yrs	54-100+yrs	1.46
	2-10yrs	2-12yrs	-11.86			58-100+yrs	56-100+yrs	1.94
	2-12yrs	2-14yrs	9.77			60-100+yrs	58-100+yrs	4.07
	2-14yrs	2-16yrs	63.6			62-100+yrs	60-100+yrs	4.52
	2-16yrs	2-18yrs	53.28			64-100+yrs	62-100+yrs	0.48
	2-18yrs	2-20yrs	34.77			66-100+yrs	64-100+yrs	-2.51
	2-20yrs	2-22yrs	24.74			68-100+yrs	66-100+yrs	-5.35
	2-22yrs	2-24yrs	17.9			70-100+yrs	68-100+yrs	-5.41
	2-24yrs	2-26yrs	14.64			72-100+yrs	70-100+yrs	-5.46
	2-26yrs	2-28yrs	12.8			74-100+yrs	72-100+yrs	-5.08
	2-28yrs	2-30yrs	9.41			76-100+yrs	74-100+yrs	-4.74
	2-30yrs	2-32yrs	8.86			78-100+yrs	76-100+yrs	-4.48
	2-32yrs	2-34yrs	9.83			80-100+yrs	78-100+yrs	-4.8
	2-34yrs	2-36yrs	12.3			82-100+yrs	80-100+yrs	-5.34
	2-36yrs	2-38yrs	13.86			84-100+yrs	82-100+yrs	-5.44
	2-38yrs	2-40yrs	14.59			86-100+yrs	84-100+yrs	-4.69
	2-40yrs	2-42yrs	12.39			88-100+yrs	86-100+yrs	-3.03
	2-42yrs	2-44yrs	9.76			90-100+yrs	88-100+yrs	-4.09
	2-44yrs	2-46yrs	5.14			92-100+yrs	90-100+yrs	-4.62
	2-46yrs	2-48yrs	2.95			94-100+yrs	92-100+yrs	-3.99
	2-48yrs	2-50yrs	1.33			96-100+yrs	94-100+yrs	-2.02
	2-50yrs	2-52yrs	-0.19			98-100+yrs	96-100+yrs	1.77
	2-52yrs	2-54yrs	-0.38			100+yrs	98-100+yrs	12.36
	2-54yrs	2-56yrs	-0.92		2-38yrs	40-100+yrs	38-100+yrs	8.17
	2-56yrs	2-58yrs	-0.24			42-100+yrs	40-100+yrs	7.95
	2-58yrs	2-60yrs	0.92			44-100+yrs	42-100+yrs	7.39
	2-60yrs	2-62yrs	-1.73			46-100+yrs	44-100+yrs	5.32
	2-62yrs	2-64yrs	-3.56			48-100+yrs	46-100+yrs	3.2
	2-64yrs	2-66yrs	-5.59			50-100+yrs	48-100+yrs	2.23
	2-66yrs	2-68yrs	-6.29			52-100+yrs	50-100+yrs	1.07
	2-68yrs	2-70yrs	-6.2			54-100+yrs	52-100+yrs	0.67
	2-70yrs	2-72yrs	-6.25			56-100+yrs	54-100+yrs	1.01
	2-72yrs	2-74yrs	-5.99			58-100+yrs	56-100+yrs	1.46
	2-74yrs	2-76yrs	-5.52			60-100+yrs	58-100+yrs	3.49
	2-76yrs	2-78yrs	-5.52			62-100+yrs	60-100+yrs	3.9
80-100+yrs	2yrs	2-4yrs	35.48			64-100+yrs	62-100+yrs	0.03
	2-4yrs	2-6yrs	36.22			66-100+yrs	64-100+yrs	-2.84
	2-6yrs	2-8yrs	16.93			68-100+yrs	66-100+yrs	-5.54
	2-8yrs	2-10yrs	6.58			70-100+yrs	68-100+yrs	-5.59
	2-10yrs	2-12yrs	-11.81			72-100+yrs	70-100+yrs	-5.65
	2-12yrs	2-14yrs	9.69			74-100+yrs	72-100+yrs	-5.28
	2-14yrs	2-16yrs	63.55			76-100+yrs	74-100+yrs	-4.95
	2-16yrs	2-18yrs	53.4			78-100+yrs	76-100+yrs	-4.69
	2-18yrs	2-20yrs	34.91			80-100+yrs	78-100+yrs	-5
	2-20yrs	2-22yrs	24.86			82-100+yrs	80-100+yrs	-5.51
	2-22yrs	2-24yrs	17.99			84-100+yrs	82-100+yrs	-5.6
	2-24yrs	2-26yrs	14.72			86-100+yrs	84-100+yrs	-4.86
	2-26yrs	2-28yrs	12.87			88-100+yrs	86-100+yrs	-3.25
	2-28yrs	2-30yrs	9.46			90-100+yrs	88-100+yrs	-4.26
	2-30yrs	2-32yrs	8.91			92-100+yrs	90-100+yrs	-4.8
	2-32yrs	2-34yrs	9.87			94-100+yrs	92-100+yrs	-4.19
	2-34yrs	2-36yrs	12.35			96-100+yrs	94-100+yrs	-2.38
	2-36yrs	2-38yrs	13.9			98-100+yrs	96-100+yrs	1.23
	2-38yrs	2-40yrs	14.62			100+yrs	98-100+yrs	11.12
	2-40yrs	2-42yrs	12.42		2-40yrs	42-100+yrs	40-100+yrs	7.42
	2-42yrs	2-44yrs	9.78			44-100+yrs	42-100+yrs	6.72
	2-44yrs	2-46yrs	5.15			46-100+yrs	44-100+yrs	4.73
	2-46yrs	2-48yrs	2.96			48-100+yrs	46-100+yrs	2.66
	2-48yrs	2-50yrs	1.34			50-100+yrs	48-100+yrs	1.74
	2-50yrs	2-52yrs	-0.18			52-100+yrs	50-100+yrs	0.61
	2-52yrs	2-54yrs	-0.38			54-100+yrs	52-100+yrs	0.23
	2-54yrs	2-56yrs	-0.91			56-100+yrs	54-100+yrs	0.55
	2-56yrs	2-58yrs	-0.24			58-100+yrs	56-100+yrs	0.97
	2-58yrs	2-60yrs	0.93			60-100+yrs	58-100+yrs	2.91
	2-60yrs	2-62yrs	-1.72			62-100+yrs	60-100+yrs	3.29
	2-62yrs	2-64yrs	-3.55			64-100+yrs	62-100+yrs	-0.41
	2-64yrs	2-66yrs	-5.59			66-100+yrs	64-100+yrs	-3.13
	2-66yrs	2-68yrs	-6.29			68-100+yrs	66-100+yrs	-5.69
	2-68yrs	2-70yrs	-6.2			70-100+yrs	68-100+yrs	-5.74
	2-70yrs	2-72yrs	-6.25			72-100+yrs	70-100+yrs	-5.81
	2-72yrs	2-74yrs	-5.98			74-100+yrs	72-100+yrs	-5.45
	2-74yrs	2-76yrs	-5.51			76-100+yrs	74-100+yrs	-5.12
	2-76yrs	2-78yrs	-5.62			78-100+yrs	76-100+yrs	-4.86
	2-78yrs	2-80yrs	-5.86			80-100+yrs	78-100+yrs	-5.17
82-100+yrs	2yrs	2-4yrs	35.54			82-100+yrs	80-100+yrs	-5.64
	2-4yrs	2-6yrs	36.32			84-100+yrs	82-100+yrs	-5.74
	2-6yrs	2-8yrs	17.06			86-100+yrs	84-100+yrs	-5
	2-8yrs	2-10yrs	6.68			88-100+yrs	86-100+yrs	-3.43
	2-10yrs	2-12yrs	-11.78			90-100+yrs	88-100+yrs	-4.4
	2-12yrs	2-14yrs	9.63			92-100+yrs	90-100+yrs	-4.93
	2-14yrs	2-16yrs	63.52			94-100+yrs	92-100+yrs	-4.38
	2-16yrs	2-18yrs	53.49			96-100+yrs	94-100+yrs	-2.65
	2-18yrs	2-20yrs	35			98-100+yrs	96-100+yrs	0.72
	2-20yrs	2-22yrs	24.94			100+yrs	98-100+yrs	10.09
	2-22yrs	2-24yrs	18.05		2-42yrs	44-100+yrs	42-100+yrs	6.2
	2-24yrs	2-26yrs	14.77			46-100+yrs	44-100+yrs	4.15
	2-26yrs	2-28yrs	12.91			48-100+yrs	46-100+yrs	2.14
	2-28yrs	2-30yrs	9.5			50-100+yrs	48-100+yrs	1.26
	2-30yrs	2-32yrs	8.94			52-100+yrs	50-100+yrs	0.16
	2-32yrs	2-34yrs	9.9			54-100+yrs	52-100+yrs	-0.19
	2-34yrs	2-36yrs	12.38			56-100+yrs	54-100+yrs	0.1
	2-36yrs	2-38yrs	13.93			58-100+yrs	56-100+yrs	0.5
	2-38yrs	2-40yrs	14.65			60-100+yrs	58-100+yrs	2.36
	2-40yrs	2-42yrs	12.44			62-100+yrs	60-100+yrs	2.72
	2-42yrs	2-44yrs	9.79			64-100+yrs	62-100+yrs	-0.82
	2-44yrs	2-46yrs	5.16			66-100+yrs	64-100+yrs	-3.38
	2-46yrs	2-48yrs	2.97			68-100+yrs	66-100+yrs	-5.8
	2-48yrs	2-50yrs	1.34			70-100+yrs	68-100+yrs	-5.85
	2-50yrs	2-52yrs	-0.18			72-100+yrs	70-100+yrs	-5.93
	2-52yrs	2-54yrs	-0.37			74-100+yrs	72-100+yrs	-5.57
	2-54yrs	2-56yrs	-0.91			76-100+yrs	74-100+yrs	-5.25
	2-56yrs	2-58yrs	-0.23			78-100+yrs	76-100+yrs	-4.99
	2-58yrs	2-60yrs	0.94			80-100+yrs	78-100+yrs	-5.29
	2-60yrs	2-62yrs	-1.71			82-100+yrs	80-100+yrs	-5.75
	2-62yrs	2-64yrs	-3.55			84-100+yrs	82-100+yrs	-5.84
	2-64yrs	2-66yrs	-5.58			86-100+yrs	84-100+yrs	-5.1
	2-66yrs	2-68yrs	-6.28			88-100+yrs	86-100+yrs	-3.57
	2-68yrs	2-70yrs	-6.19			90-100+yrs	88-100+yrs	-4.51
	2-70yrs	2-72yrs	-6.24			92-100+yrs	90-100+yrs	-5.04
	2-72yrs	2-74yrs	-5.97			94-100+yrs	92-100+yrs	-4.5
	2-74yrs	2-76yrs	-5.51			96-100+yrs	94-100+yrs	-2.85
	2-76yrs	2-78yrs	-5.62			98-100+yrs	96-100+yrs	0.37
	2-78yrs	2-80yrs	-6.02			100+yrs	98-100+yrs	9.35
	2-80yrs	2-82yrs	-6.18		2-44yrs	46-100+yrs	44-100+yrs	2.64
84-100+yrs	2yrs	2-4yrs	35.6			48-100+yrs	46-100+yrs	1.67
	2-4yrs	2-6yrs	36.4			50-100+yrs	48-100+yrs	0.82
	2-6yrs	2-8yrs	17.16			52-100+yrs	50-100+yrs	-0.25
	2-8yrs	2-10yrs	6.76			54-100+yrs	52-100+yrs	-0.58
	2-10yrs	2-12yrs	-11.75			56-100+yrs	54-100+yrs	-0.3
	2-12yrs	2-14yrs	9.6			58-100+yrs	56-100+yrs	0.06
	2-14yrs	2-16yrs	63.5			60-100+yrs	58-100+yrs	1.85
	2-16yrs	2-18yrs	53.56			62-100+yrs	60-100+yrs	2.19
	2-18yrs	2-20yrs	35.07			64-100+yrs	62-100+yrs	-1.19
	2-20yrs	2-22yrs	24.99			66-100+yrs	64-100+yrs	-3.59
	2-22yrs	2-24yrs	18.09			68-100+yrs	66-100+yrs	-5.88
	2-24yrs	2-26yrs	14.81			70-100+yrs	68-100+yrs	-5.93
	2-26yrs	2-28yrs	12.95			72-100+yrs	70-100+yrs	-6.01
	2-28yrs	2-30yrs	9.52			74-100+yrs	72-100+yrs	-5.66
	2-30yrs	2-32yrs	8.97			76-100+yrs	74-100+yrs	-5.34
	2-32yrs	2-34yrs	9.93			78-100+yrs	76-100+yrs	-5.08
	2-34yrs	2-36yrs	12.41			80-100+yrs	78-100+yrs	-5.37
	2-36yrs	2-38yrs	13.95			82-100+yrs	80-100+yrs	-5.82
	2-38yrs	2-40yrs	14.67			84-100+yrs	82-100+yrs	-5.92
	2-40yrs	2-42yrs	12.45			86-100+yrs	84-100+yrs	-5.17
	2-42yrs	2-44yrs	9.8			88-100+yrs	86-100+yrs	-3.66
	2-44yrs	2-46yrs	5.17			90-100+yrs	88-100+yrs	-4.59
	2-46yrs	2-48yrs	2.97			92-100+yrs	90-100+yrs	-5.11
	2-48yrs	2-50yrs	1.35			94-100+yrs	92-100+yrs	-4.6
	2-50yrs	2-52yrs	-0.18			96-100+yrs	94-100+yrs	-3.01
	2-52yrs	2-54yrs	-0.37			98-100+yrs	96-100+yrs	0.16
	2-54yrs	2-56yrs	-0.91			100+yrs	98-100+yrs	8.74
	2-56yrs	2-58yrs	-0.23		2-46yrs	48-100+yrs	46-100+yrs	1.16
	2-58yrs	2-60yrs	0.94			50-100+yrs	48-100+yrs	0.46
	2-60yrs	2-62yrs	-1.71			52-100+yrs	50-100+yrs	-0.59
	2-62yrs	2-64yrs	-3.54			54-100+yrs	52-100+yrs	-0.9
	2-64yrs	2-66yrs	-5.58			56-100+yrs	54-100+yrs	-0.64
	2-66yrs	2-68yrs	-6.28			58-100+yrs	56-100+yrs	-0.3
	2-68yrs	2-70yrs	-6.19			60-100+yrs	58-100+yrs	1.41
	2-70yrs	2-72yrs	-6.24			62-100+yrs	60-100+yrs	1.73
	2-72yrs	2-74yrs	-5.97			64-100+yrs	62-100+yrs	-1.52
	2-74yrs	2-76yrs	-5.5			66-100+yrs	64-100+yrs	-3.77
	2-76yrs	2-78yrs	-5.61			68-100+yrs	66-100+yrs	-5.94
	2-78yrs	2-80yrs	-6.02			70-100+yrs	68-100+yrs	-5.99
	2-80yrs	2-82yrs	-6.2			72-100+yrs	70-100+yrs	-6.07
	2-82yrs	2-84yrs	-6.38			74-100+yrs	72-100+yrs	-5.72
86-100+yrs	2yrs	2-4yrs	35.65			76-100+yrs	74-100+yrs	-5.4
	2-4yrs	2-6yrs	36.47			78-100+yrs	76-100+yrs	-5.14
	2-6yrs	2-8yrs	17.25			80-100+yrs	78-100+yrs	-5.44
	2-8yrs	2-10yrs	6.83			82-100+yrs	80-100+yrs	-5.88
	2-10yrs	2-12yrs	-11.72			84-100+yrs	82-100+yrs	-5.98
	2-12yrs	2-14yrs	9.57			86-100+yrs	84-100+yrs	-5.23
	2-14yrs	2-16yrs	63.49			88-100+yrs	86-100+yrs	-3.74
	2-16yrs	2-18yrs	53.62			90-100+yrs	88-100+yrs	-4.66
	2-18yrs	2-20yrs	35.13			92-100+yrs	90-100+yrs	-5.17
	2-20yrs	2-22yrs	25.04			94-100+yrs	92-100+yrs	-4.68
	2-22yrs	2-24yrs	18.13			96-100+yrs	94-100+yrs	-3.11
	2-24yrs	2-26yrs	14.84			98-100+yrs	96-100+yrs	-0.02
	2-26yrs	2-28yrs	12.98			100+yrs	98-100+yrs	8.31
	2-28yrs	2-30yrs	9.54		2-48yrs	50-100+yrs	48-100+yrs	0.15
	2-30yrs	2-32yrs	8.99			52-100+yrs	50-100+yrs	-0.88
	2-32yrs	2-34yrs	9.95			54-100+yrs	52-100+yrs	-1.17
	2-34yrs	2-36yrs	12.42			56-100+yrs	54-100+yrs	-0.93
	2-36yrs	2-38yrs	13.97			58-100+yrs	56-100+yrs	-0.61
	2-38yrs	2-40yrs	14.68			60-100+yrs	58-100+yrs	1.04
	2-40yrs	2-42yrs	12.46			62-100+yrs	60-100+yrs	1.33
	2-42yrs	2-44yrs	9.81			64-100+yrs	62-100+yrs	-1.8
	2-44yrs	2-46yrs	5.17			66-100+yrs	64-100+yrs	-3.92
	2-46yrs	2-48yrs	2.98			68-100+yrs	66-100+yrs	-5.98
	2-48yrs	2-50yrs	1.35			70-100+yrs	68-100+yrs	-6.04
	2-50yrs	2-52yrs	-0.17			72-100+yrs	70-100+yrs	-6.12
	2-52yrs	2-54yrs	-0.37			74-100+yrs	72-100+yrs	-5.77
	2-54yrs	2-56yrs	-0.9			76-100+yrs	74-100+yrs	-5.45
	2-56yrs	2-58yrs	-0.23			78-100+yrs	76-100+yrs	-5.19
	2-58yrs	2-60yrs	0.94			80-100+yrs	78-100+yrs	-5.48
	2-60yrs	2-62yrs	-1.71			82-100+yrs	80-100+yrs	-5.92
	2-62yrs	2-64yrs	-3.54			84-100+yrs	82-100+yrs	-6.02
	2-64yrs	2-66yrs	-5.57			86-100+yrs	84-100+yrs	-5.27
	2-66yrs	2-68yrs	-6.28			88-100+yrs	86-100+yrs	-3.8
	2-68yrs	2-70yrs	-6.19			90-100+yrs	88-100+yrs	-4.7
	2-70yrs	2-72yrs	-6.23			92-100+yrs	90-100+yrs	-5.22
	2-72yrs	2-74yrs	-5.97			94-100+yrs	92-100+yrs	-4.73
	2-74yrs	2-76yrs	-5.5			96-100+yrs	94-100+yrs	-3.2
	2-76yrs	2-78yrs	-5.61			98-100+yrs	96-100+yrs	-0.16
	2-78yrs	2-80yrs	-6.01			100+yrs	98-100+yrs	8.07
	2-80yrs	2-82yrs	-6.2		2-50yrs	52-100+yrs	50-100+yrs	-1.26
	2-82yrs	2-84yrs	-6.48			54-100+yrs	52-100+yrs	-1.41
	2-84yrs	2-86yrs	-4.33			56-100+yrs	54-100+yrs	-1.18
88-100+yrs	2yrs	2-4yrs	35.69			58-100+yrs	56-100+yrs	-0.89
	2-4yrs	2-6yrs	36.54			60-100+yrs	58-100+yrs	0.72
	2-6yrs	2-8yrs	17.33			62-100+yrs	60-100+yrs	0.97
	2-8yrs	2-10yrs	6.89			64-100+yrs	62-100+yrs	-2.06
	2-10yrs	2-12yrs	-11.7			66-100+yrs	64-100+yrs	-4.05
	2-12yrs	2-14yrs	9.54			68-100+yrs	66-100+yrs	-6.02
	2-14yrs	2-16yrs	63.49			70-100+yrs	68-100+yrs	-6.07
	2-16yrs	2-18yrs	53.67			72-100+yrs	70-100+yrs	-6.16
	2-18yrs	2-20yrs	35.19			74-100+yrs	72-100+yrs	-5.81
	2-20yrs	2-22yrs	25.09			76-100+yrs	74-100+yrs	-5.49
	2-22yrs	2-24yrs	18.17			78-100+yrs	76-100+yrs	-5.23
	2-24yrs	2-26yrs	14.87			80-100+yrs	78-100+yrs	-5.52
	2-26yrs	2-28yrs	13			82-100+yrs	80-100+yrs	-5.96
	2-28yrs	2-30yrs	9.56			84-100+yrs	82-100+yrs	-6.05
	2-30yrs	2-32yrs	9.01			86-100+yrs	84-100+yrs	-5.3
	2-32yrs	2-34yrs	9.96			88-100+yrs	86-100+yrs	-3.85
	2-34yrs	2-36yrs	12.44			90-100+yrs	88-100+yrs	-4.74
	2-36yrs	2-38yrs	13.99			92-100+yrs	90-100+yrs	-5.26
	2-38yrs	2-40yrs	14.7			94-100+yrs	92-100+yrs	-4.78
	2-40yrs	2-42yrs	12.47			96-100+yrs	94-100+yrs	-3.27
	2-42yrs	2-44yrs	9.82			98-100+yrs	96-100+yrs	-0.24
	2-44yrs	2-46yrs	5.18			100+yrs	98-100+yrs	7.76
	2-46yrs	2-48yrs	2.98		2-52yrs	54-100+yrs	52-100+yrs	-1.48
	2-48yrs	2-50yrs	1.35			56-100+yrs	54-100+yrs	-1.4
	2-50yrs	2-52yrs	-0.17			58-100+yrs	56-100+yrs	-1.12
	2-52yrs	2-54yrs	-0.36			60-100+yrs	58-100+yrs	0.44
	2-54yrs	2-56yrs	-0.9			62-100+yrs	60-100+yrs	0.67
	2-56yrs	2-58yrs	-0.22			64-100+yrs	62-100+yrs	-2.27
	2-58yrs	2-60yrs	0.95			66-100+yrs	64-100+yrs	-4.16
	2-60yrs	2-62yrs	-1.71			68-100+yrs	66-100+yrs	-6.05
	2-62yrs	2-64yrs	-3.54			70-100+yrs	68-100+yrs	-6.11
	2-64yrs	2-66yrs	-5.57			72-100+yrs	70-100+yrs	-6.18
	2-66yrs	2-68yrs	-6.28			74-100+yrs	72-100+yrs	-5.84
	2-68yrs	2-70yrs	-6.18			76-100+yrs	74-100+yrs	-5.52
	2-70yrs	2-72yrs	-6.23			78-100+yrs	76-100+yrs	-5.26
	2-72yrs	2-74yrs	-5.96			80-100+yrs	78-100+yrs	-5.55
	2-74yrs	2-76yrs	-5.5			82-100+yrs	80-100+yrs	-5.98
	2-76yrs	2-78yrs	-5.61			84-100+yrs	82-100+yrs	-6.08
	2-78yrs	2-80yrs	-6.01			86-100+yrs	84-100+yrs	-5.33
	2-80yrs	2-82yrs	-6.19			88-100+yrs	86-100+yrs	-3.88
	2-82yrs	2-84yrs	-6.48			90-100+yrs	88-100+yrs	-4.77
	2-84yrs	2-86yrs	-4.31			92-100+yrs	90-100+yrs	-5.29
	2-86yrs	2-88yrs	-4.08			94-100+yrs	92-100+yrs	-4.83
90-100+yrs	2yrs	2-4yrs	35.72			96-100+yrs	94-100+yrs	-3.31
	2-4yrs	2-6yrs	36.57			98-100+yrs	96-100+yrs	-0.33
	2-6yrs	2-8yrs	17.37			100+yrs	98-100+yrs	7.59
	2-8yrs	2-10yrs	6.92		2-54yrs	56-100+yrs	54-100+yrs	-1.79
	2-10yrs	2-12yrs	-11.68			58-100+yrs	56-100+yrs	-1.33
	2-12yrs	2-14yrs	9.53			60-100+yrs	58-100+yrs	0.19
	2-14yrs	2-16yrs	63.49			62-100+yrs	60-100+yrs	0.4
	2-16yrs	2-18yrs	53.7			64-100+yrs	62-100+yrs	-2.46
	2-18yrs	2-20yrs	35.22			66-100+yrs	64-100+yrs	-4.27
	2-20yrs	2-22yrs	25.11			68-100+yrs	66-100+yrs	-6.08
	2-22yrs	2-24yrs	18.19			70-100+yrs	68-100+yrs	-6.13
	2-24yrs	2-26yrs	14.89			72-100+yrs	70-100+yrs	-6.21
	2-26yrs	2-28yrs	13.02			74-100+yrs	72-100+yrs	-5.87
	2-28yrs	2-30yrs	9.57			76-100+yrs	74-100+yrs	-5.55
	2-30yrs	2-32yrs	9.02			78-100+yrs	76-100+yrs	-5.29
	2-32yrs	2-34yrs	9.97			80-100+yrs	78-100+yrs	-5.58
	2-34yrs	2-36yrs	12.45			82-100+yrs	80-100+yrs	-6
	2-36yrs	2-38yrs	14			84-100+yrs	82-100+yrs	-6.1
	2-38yrs	2-40yrs	14.7			86-100+yrs	84-100+yrs	-5.35
	2-40yrs	2-42yrs	12.48			88-100+yrs	86-100+yrs	-3.92
	2-42yrs	2-44yrs	9.82			90-100+yrs	88-100+yrs	-4.8
	2-44yrs	2-46yrs	5.18			92-100+yrs	90-100+yrs	-5.32
	2-46yrs	2-48yrs	2.98			94-100+yrs	92-100+yrs	-4.85
	2-48yrs	2-50yrs	1.36			96-100+yrs	94-100+yrs	-3.38
	2-50yrs	2-52yrs	-0.17			98-100+yrs	96-100+yrs	-0.38
	2-52yrs	2-54yrs	-0.36			100+yrs	98-100+yrs	7.42
	2-54yrs	2-56yrs	-0.9		2-56yrs	58-100+yrs	56-100+yrs	-1.2
	2-56yrs	2-58yrs	-0.22			60-100+yrs	58-100+yrs	-0.04
	2-58yrs	2-60yrs	0.95			62-100+yrs	60-100+yrs	0.15
	2-60yrs	2-62yrs	-1.71			64-100+yrs	62-100+yrs	-2.64
	2-62yrs	2-64yrs	-3.54			66-100+yrs	64-100+yrs	-4.36
	2-64yrs	2-66yrs	-5.57			68-100+yrs	66-100+yrs	-6.1
	2-66yrs	2-68yrs	-6.28			70-100+yrs	68-100+yrs	-6.16
	2-68yrs	2-70yrs	-6.18			72-100+yrs	70-100+yrs	-6.23
	2-70yrs	2-72yrs	-6.23			74-100+yrs	72-100+yrs	-5.9
	2-72yrs	2-74yrs	-5.96			76-100+yrs	74-100+yrs	-5.58
	2-74yrs	2-76yrs	-5.49			78-100+yrs	76-100+yrs	-5.31
	2-76yrs	2-78yrs	-5.6			80-100+yrs	78-100+yrs	-5.6
	2-78yrs	2-80yrs	-6.01			82-100+yrs	80-100+yrs	-6.02
	2-80yrs	2-82yrs	-6.19			84-100+yrs	82-100+yrs	-6.12
	2-82yrs	2-84yrs	-6.47			86-100+yrs	84-100+yrs	-5.37
	2-84yrs	2-86yrs	-4.3			88-100+yrs	86-100+yrs	-3.95
	2-86yrs	2-88yrs	-4.39			90-100+yrs	88-100+yrs	-4.82
	2-88yrs	2-90yrs	-5.38			92-100+yrs	90-100+yrs	-5.34
92-100+yrs	2yrs	2-4yrs	35.74			94-100+yrs	92-100+yrs	-4.87
	2-4yrs	2-6yrs	36.6			96-100+yrs	94-100+yrs	-3.43
	2-6yrs	2-8yrs	17.4			98-100+yrs	96-100+yrs	-0.42
	2-8yrs	2-10yrs	6.95			100+yrs	98-100+yrs	7.28
	2-10yrs	2-12yrs	-11.67		2-58yrs	60-100+yrs	58-100+yrs	0.27
	2-12yrs	2-14yrs	9.52			62-100+yrs	60-100+yrs	-0.1
	2-14yrs	2-16yrs	63.49			64-100+yrs	62-100+yrs	-2.82
	2-16yrs	2-18yrs	53.72			66-100+yrs	64-100+yrs	-4.45
	2-18yrs	2-20yrs	35.24			68-100+yrs	66-100+yrs	-6.12
	2-20yrs	2-22yrs	25.13			70-100+yrs	68-100+yrs	-6.18
	2-22yrs	2-24yrs	18.2			72-100+yrs	70-100+yrs	-6.26
	2-24yrs	2-26yrs	14.9			74-100+yrs	72-100+yrs	-5.92
	2-26yrs	2-28yrs	13.03			76-100+yrs	74-100+yrs	-5.61
	2-28yrs	2-30yrs	9.58			78-100+yrs	76-100+yrs	-5.34
	2-30yrs	2-32yrs	9.02			80-100+yrs	78-100+yrs	-5.62
	2-32yrs	2-34yrs	9.98			82-100+yrs	80-100+yrs	-6.04
	2-34yrs	2-36yrs	12.46			84-100+yrs	82-100+yrs	-6.14
	2-36yrs	2-38yrs	14			86-100+yrs	84-100+yrs	-5.39
	2-38yrs	2-40yrs	14.71			88-100+yrs	86-100+yrs	-3.97
	2-40yrs	2-42yrs	12.48			90-100+yrs	88-100+yrs	-4.85
	2-42yrs	2-44yrs	9.82			92-100+yrs	90-100+yrs	-5.36
	2-44yrs	2-46yrs	5.19			94-100+yrs	92-100+yrs	-4.91
	2-46yrs	2-48yrs	2.99			96-100+yrs	94-100+yrs	-3.46
	2-48yrs	2-50yrs	1.36			98-100+yrs	96-100+yrs	-0.48
	2-50yrs	2-52yrs	-0.17			100+yrs	98-100+yrs	7.24
	2-52yrs	2-54yrs	-0.36		2-60yrs	62-100+yrs	60-100+yrs	-1.08
	2-54yrs	2-56yrs	-0.9			64-100+yrs	62-100+yrs	-3.01
	2-56yrs	2-58yrs	-0.22			66-100+yrs	64-100+yrs	-4.56
	2-58yrs	2-60yrs	0.95			68-100+yrs	66-100+yrs	-6.15
	2-60yrs	2-62yrs	-1.71			70-100+yrs	68-100+yrs	-6.21
	2-62yrs	2-64yrs	-3.54			72-100+yrs	70-100+yrs	-6.29
	2-64yrs	2-66yrs	-5.57			74-100+yrs	72-100+yrs	-5.96
	2-66yrs	2-68yrs	-6.27			76-100+yrs	74-100+yrs	-5.64
	2-68yrs	2-70yrs	-6.18			78-100+yrs	76-100+yrs	-5.37
	2-70yrs	2-72yrs	-6.23			80-100+yrs	78-100+yrs	-5.65
	2-72yrs	2-74yrs	-5.96			82-100+yrs	80-100+yrs	-6.06
	2-74yrs	2-76yrs	-5.49			84-100+yrs	82-100+yrs	-6.16
	2-76yrs	2-78yrs	-5.6			86-100+yrs	84-100+yrs	-5.41
	2-78yrs	2-80yrs	-6.01			88-100+yrs	86-100+yrs	-4.01
	2-80yrs	2-82yrs	-6.19			90-100+yrs	88-100+yrs	-4.87
	2-82yrs	2-84yrs	-6.47			92-100+yrs	90-100+yrs	-5.39
	2-84yrs	2-86yrs	-4.3			94-100+yrs	92-100+yrs	-4.93
	2-86yrs	2-88yrs	-4.38			96-100+yrs	94-100+yrs	-3.5
	2-88yrs	2-90yrs	-5.47			98-100+yrs	96-100+yrs	-0.53
	2-90yrs	2-92yrs	-5.49			100+yrs	98-100+yrs	7.07
94-100+yrs	2yrs	2-4yrs	35.75		2-62yrs	64-100+yrs	62-100+yrs	-3.31
	2-4yrs	2-6yrs	36.62			66-100+yrs	64-100+yrs	-4.63
	2-6yrs	2-8yrs	17.43			68-100+yrs	66-100+yrs	-6.17
	2-8yrs	2-10yrs	6.97			70-100+yrs	68-100+yrs	-6.23
	2-10yrs	2-12yrs	-11.67			72-100+yrs	70-100+yrs	-6.31
	2-12yrs	2-14yrs	9.51			74-100+yrs	72-100+yrs	-5.98
	2-14yrs	2-16yrs	63.49			76-100+yrs	74-100+yrs	-5.67
	2-16yrs	2-18yrs	53.74			78-100+yrs	76-100+yrs	-5.39
	2-18yrs	2-20yrs	35.26			80-100+yrs	78-100+yrs	-5.68
	2-20yrs	2-22yrs	25.14			82-100+yrs	80-100+yrs	-6.08
	2-22yrs	2-24yrs	18.21			84-100+yrs	82-100+yrs	-6.18
	2-24yrs	2-26yrs	14.91			86-100+yrs	84-100+yrs	-5.42
	2-26yrs	2-28yrs	13.03			88-100+yrs	86-100+yrs	-4.03
	2-28yrs	2-30yrs	9.59			90-100+yrs	88-100+yrs	-4.89
	2-30yrs	2-32yrs	9.03			92-100+yrs	90-100+yrs	-5.4
	2-32yrs	2-34yrs	9.98			94-100+yrs	92-100+yrs	-4.95
	2-34yrs	2-36yrs	12.46			96-100+yrs	94-100+yrs	-3.53
	2-36yrs	2-38yrs	14.01			98-100+yrs	96-100+yrs	-0.56
	2-38yrs	2-40yrs	14.71			100+yrs	98-100+yrs	6.91
	2-40yrs	2-42yrs	12.49		2-64yrs	66-100+yrs	64-100+yrs	-5.26
	2-42yrs	2-44yrs	9.83			68-100+yrs	66-100+yrs	-6.19
	2-44yrs	2-46yrs	5.19			70-100+yrs	68-100+yrs	-6.25
	2-46yrs	2-48yrs	2.99			72-100+yrs	70-100+yrs	-6.33
	2-48yrs	2-50yrs	1.36			74-100+yrs	72-100+yrs	-6
	2-50yrs	2-52yrs	-0.17			76-100+yrs	74-100+yrs	-5.69
	2-52yrs	2-54yrs	-0.36			78-100+yrs	76-100+yrs	-5.42
	2-54yrs	2-56yrs	-0.9			80-100+yrs	78-100+yrs	-5.7
	2-56yrs	2-58yrs	-0.22			82-100+yrs	80-100+yrs	-6.09
	2-58yrs	2-60yrs	0.95			84-100+yrs	82-100+yrs	-6.19
	2-60yrs	2-62yrs	-1.7			86-100+yrs	84-100+yrs	-5.44
	2-62yrs	2-64yrs	-3.54			88-100+yrs	86-100+yrs	-4.04
	2-64yrs	2-66yrs	-5.57			90-100+yrs	88-100+yrs	-4.91
	2-66yrs	2-68yrs	-6.27			92-100+yrs	90-100+yrs	-5.42
	2-68yrs	2-70yrs	-6.18			94-100+yrs	92-100+yrs	-4.97
	2-70yrs	2-72yrs	-6.23			96-100+yrs	94-100+yrs	-3.55
	2-72yrs	2-74yrs	-5.96			98-100+yrs	96-100+yrs	-0.61
	2-74yrs	2-76yrs	-5.49			100+yrs	98-100+yrs	6.93
	2-76yrs	2-78yrs	-5.6		2-66yrs	68-100+yrs	66-100+yrs	-6.32
	2-78yrs	2-80yrs	-6.01			70-100+yrs	68-100+yrs	-6.27
	2-80yrs	2-82yrs	-6.19			72-100+yrs	70-100+yrs	-6.35
	2-82yrs	2-84yrs	-6.47			74-100+yrs	72-100+yrs	-6.02
	2-84yrs	2-86yrs	-4.3			76-100+yrs	74-100+yrs	-5.71
	2-86yrs	2-88yrs	-4.38			78-100+yrs	76-100+yrs	-5.44
	2-88yrs	2-90yrs	-5.46			80-100+yrs	78-100+yrs	-5.72
	2-90yrs	2-92yrs	-5.38			82-100+yrs	80-100+yrs	-6.12
	2-92yrs	2-94yrs	-4.96			84-100+yrs	82-100+yrs	-6.21
96-100+yrs	2yrs	2-4yrs	35.77			86-100+yrs	84-100+yrs	-5.46
	2-4yrs	2-6yrs	36.64			88-100+yrs	86-100+yrs	-4.07
	2-6yrs	2-8yrs	17.45			90-100+yrs	88-100+yrs	-4.93
	2-8yrs	2-10yrs	6.99			92-100+yrs	90-100+yrs	-5.44
	2-10yrs	2-12yrs	-11.66			94-100+yrs	92-100+yrs	-4.98
	2-12yrs	2-14yrs	9.5			96-100+yrs	94-100+yrs	-3.58
	2-14yrs	2-16yrs	63.48			98-100+yrs	96-100+yrs	-0.64
	2-16yrs	2-18yrs	53.76			100+yrs	98-100+yrs	6.8
	2-18yrs	2-20yrs	35.28		2-68yrs	70-100+yrs	68-100+yrs	-6.18
	2-20yrs	2-22yrs	25.16			72-100+yrs	70-100+yrs	-6.36
	2-22yrs	2-24yrs	18.22			74-100+yrs	72-100+yrs	-6.04
	2-24yrs	2-26yrs	14.92			76-100+yrs	74-100+yrs	-5.73
	2-26yrs	2-28yrs	13.04			78-100+yrs	76-100+yrs	-5.46
	2-28yrs	2-30yrs	9.59			80-100+yrs	78-100+yrs	-5.74
	2-30yrs	2-32yrs	9.03			82-100+yrs	80-100+yrs	-6.13
	2-32yrs	2-34yrs	9.99			84-100+yrs	82-100+yrs	-6.23
	2-34yrs	2-36yrs	12.47			86-100+yrs	84-100+yrs	-5.47
	2-36yrs	2-38yrs	14.01			88-100+yrs	86-100+yrs	-4.09
	2-38yrs	2-40yrs	14.72			90-100+yrs	88-100+yrs	-4.94
	2-40yrs	2-42yrs	12.49			92-100+yrs	90-100+yrs	-5.45
	2-42yrs	2-44yrs	9.83			94-100+yrs	92-100+yrs	-5
	2-44yrs	2-46yrs	5.19			96-100+yrs	94-100+yrs	-3.61
	2-46yrs	2-48yrs	2.99			98-100+yrs	96-100+yrs	-0.68
	2-48yrs	2-50yrs	1.36			100+yrs	98-100+yrs	6.71
	2-50yrs	2-52yrs	-0.17		2-70yrs	72-100+yrs	70-100+yrs	-6.45
	2-52yrs	2-54yrs	-0.36			74-100+yrs	72-100+yrs	-6.05
	2-54yrs	2-56yrs	-0.9			76-100+yrs	74-100+yrs	-5.75
	2-56yrs	2-58yrs	-0.22			78-100+yrs	76-100+yrs	-5.48
	2-58yrs	2-60yrs	0.95			80-100+yrs	78-100+yrs	-5.76
	2-60yrs	2-62yrs	-1.7			82-100+yrs	80-100+yrs	-6.15
	2-62yrs	2-64yrs	-3.54			84-100+yrs	82-100+yrs	-6.25
	2-64yrs	2-66yrs	-5.57			86-100+yrs	84-100+yrs	-5.49
	2-66yrs	2-68yrs	-6.27			88-100+yrs	86-100+yrs	-4.11
	2-68yrs	2-70yrs	-6.18			90-100+yrs	88-100+yrs	-4.96
	2-70yrs	2-72yrs	-6.23			92-100+yrs	90-100+yrs	-5.47
	2-72yrs	2-74yrs	-5.96			94-100+yrs	92-100+yrs	-5.02
	2-74yrs	2-76yrs	-5.49			96-100+yrs	94-100+yrs	-3.63
	2-76yrs	2-78yrs	-5.6			98-100+yrs	96-100+yrs	-0.71
	2-78yrs	2-80yrs	-6.01			100+yrs	98-100+yrs	6.64
	2-80yrs	2-82yrs	-6.19		2-72yrs	74-100+yrs	72-100+yrs	-6.04
	2-82yrs	2-84yrs	-6.47			76-100+yrs	74-100+yrs	-5.76
	2-84yrs	2-86yrs	-4.3			78-100+yrs	76-100+yrs	-5.49
	2-86yrs	2-88yrs	-4.38			80-100+yrs	78-100+yrs	-5.77
	2-88yrs	2-90yrs	-5.47			82-100+yrs	80-100+yrs	-6.16
	2-90yrs	2-92yrs	-5.37			84-100+yrs	82-100+yrs	-6.26
	2-92yrs	2-94yrs	-4.71			86-100+yrs	84-100+yrs	-5.5
	2-94yrs	2-96yrs	-2.92			88-100+yrs	86-100+yrs	-4.13
98-100+yrs	2yrs	2-4yrs	35.78			90-100+yrs	88-100+yrs	-4.97
	2-4yrs	2-6yrs	36.65			92-100+yrs	90-100+yrs	-5.49
	2-6yrs	2-8yrs	17.47			94-100+yrs	92-100+yrs	-5.03
	2-8yrs	2-10yrs	7			96-100+yrs	94-100+yrs	-3.67
	2-10yrs	2-12yrs	-11.65			98-100+yrs	96-100+yrs	-0.71
	2-12yrs	2-14yrs	9.49			100+yrs	98-100+yrs	6.52
	2-14yrs	2-16yrs	63.47		2-74yrs	76-100+yrs	74-100+yrs	-5.55
	2-16yrs	2-18yrs	53.77			78-100+yrs	76-100+yrs	-5.51
	2-18yrs	2-20yrs	35.29			80-100+yrs	78-100+yrs	-5.78
	2-20yrs	2-22yrs	25.17			82-100+yrs	80-100+yrs	-6.17
	2-22yrs	2-24yrs	18.23			84-100+yrs	82-100+yrs	-6.27
	2-24yrs	2-26yrs	14.92			86-100+yrs	84-100+yrs	-5.52
	2-26yrs	2-28yrs	13.05			88-100+yrs	86-100+yrs	-4.14
	2-28yrs	2-30yrs	9.6			90-100+yrs	88-100+yrs	-4.99
	2-30yrs	2-32yrs	9.04			92-100+yrs	90-100+yrs	-5.49
	2-32yrs	2-34yrs	9.99			94-100+yrs	92-100+yrs	-5.06
	2-34yrs	2-36yrs	12.47			96-100+yrs	94-100+yrs	-3.68
	2-36yrs	2-38yrs	14.02			98-100+yrs	96-100+yrs	-0.77
	2-38yrs	2-40yrs	14.72			100+yrs	98-100+yrs	6.43
	2-40yrs	2-42yrs	12.49		2-76yrs	78-100+yrs	76-100+yrs	-5.52
	2-42yrs	2-44yrs	9.83			80-100+yrs	78-100+yrs	-5.79
	2-44yrs	2-46yrs	5.19			82-100+yrs	80-100+yrs	-6.18
	2-46yrs	2-48yrs	2.99			84-100+yrs	82-100+yrs	-6.28
	2-48yrs	2-50yrs	1.36			86-100+yrs	84-100+yrs	-5.53
	2-50yrs	2-52yrs	-0.17			88-100+yrs	86-100+yrs	-4.16
	2-52yrs	2-54yrs	-0.36			90-100+yrs	88-100+yrs	-5
	2-54yrs	2-56yrs	-0.9			92-100+yrs	90-100+yrs	-5.51
	2-56yrs	2-58yrs	-0.22			94-100+yrs	92-100+yrs	-5.07
	2-58yrs	2-60yrs	0.95			96-100+yrs	94-100+yrs	-3.68
	2-60yrs	2-62yrs	-1.7			98-100+yrs	96-100+yrs	-0.81
	2-62yrs	2-64yrs	-3.54			100+yrs	98-100+yrs	6.42
	2-64yrs	2-66yrs	-5.57		2-78yrs	80-100+yrs	78-100+yrs	-5.86
	2-66yrs	2-68yrs	-6.27			82-100+yrs	80-100+yrs	-6.19
	2-68yrs	2-70yrs	-6.18			84-100+yrs	82-100+yrs	-6.29
	2-70yrs	2-72yrs	-6.23			86-100+yrs	84-100+yrs	-5.54
	2-72yrs	2-74yrs	-5.96			88-100+yrs	86-100+yrs	-4.17
	2-74yrs	2-76yrs	-5.49			90-100+yrs	88-100+yrs	-5.02
	2-76yrs	2-78yrs	-5.6			92-100+yrs	90-100+yrs	-5.52
	2-78yrs	2-80yrs	-6			94-100+yrs	92-100+yrs	-5.08
	2-80yrs	2-82yrs	-6.19			96-100+yrs	94-100+yrs	-3.71
	2-82yrs	2-84yrs	-6.47			98-100+yrs	96-100+yrs	-0.81
	2-84yrs	2-86yrs	-4.3			100+yrs	98-100+yrs	6.34
	2-86yrs	2-88yrs	-4.38		2-80yrs	82-100+yrs	80-100+yrs	-6.18
	2-88yrs	2-90yrs	-5.47			84-100+yrs	82-100+yrs	-6.29
	2-90yrs	2-92yrs	-5.37			86-100+yrs	84-100+yrs	-5.54
	2-92yrs	2-94yrs	-4.71			88-100+yrs	86-100+yrs	-4.18
	2-94yrs	2-96yrs	-2.44			90-100+yrs	88-100+yrs	-5.02
	2-96yrs	2-98yrs	0.38			92-100+yrs	90-100+yrs	-5.52
100+yrs	2yrs	2-4yrs	35.79			94-100+yrs	92-100+yrs	-5.09
	2-4yrs	2-6yrs	36.67			96-100+yrs	94-100+yrs	-3.72
	2-6yrs	2-8yrs	17.49			98-100+yrs	96-100+yrs	-0.86
	2-8yrs	2-10yrs	7.02			100+yrs	98-100+yrs	6.34
	2-10yrs	2-12yrs	-11.65		2-82yrs	84-100+yrs	82-100+yrs	-6.38
	2-12yrs	2-14yrs	9.48			86-100+yrs	84-100+yrs	-5.55
	2-14yrs	2-16yrs	63.46			88-100+yrs	86-100+yrs	-4.19
	2-16yrs	2-18yrs	53.78			90-100+yrs	88-100+yrs	-5.03
	2-18yrs	2-20yrs	35.31			92-100+yrs	90-100+yrs	-5.52
	2-20yrs	2-22yrs	25.18			94-100+yrs	92-100+yrs	-5.1
	2-22yrs	2-24yrs	18.24			96-100+yrs	94-100+yrs	-3.73
	2-24yrs	2-26yrs	14.93			98-100+yrs	96-100+yrs	-0.86
	2-26yrs	2-28yrs	13.06			100+yrs	98-100+yrs	6.25
	2-28yrs	2-30yrs	9.61		2-84yrs	86-100+yrs	84-100+yrs	-4.33
	2-30yrs	2-32yrs	9.04			88-100+yrs	86-100+yrs	-4.19
	2-32yrs	2-34yrs	10			90-100+yrs	88-100+yrs	-5.03
	2-34yrs	2-36yrs	12.48			92-100+yrs	90-100+yrs	-5.53
	2-36yrs	2-38yrs	14.02			94-100+yrs	92-100+yrs	-5.1
	2-38yrs	2-40yrs	14.73			96-100+yrs	94-100+yrs	-3.73
	2-40yrs	2-42yrs	12.49			98-100+yrs	96-100+yrs	-0.87
	2-42yrs	2-44yrs	9.83			100+yrs	98-100+yrs	6.28
	2-44yrs	2-46yrs	5.19		2-86yrs	88-100+yrs	86-100+yrs	-4.08
	2-46yrs	2-48yrs	2.99			90-100+yrs	88-100+yrs	-5.03
	2-48yrs	2-50yrs	1.36			92-100+yrs	90-100+yrs	-5.53
	2-50yrs	2-52yrs	-0.17			94-100+yrs	92-100+yrs	-5.1
	2-52yrs	2-54yrs	-0.36			96-100+yrs	94-100+yrs	-3.76
	2-54yrs	2-56yrs	-0.9			98-100+yrs	96-100+yrs	-0.86
	2-56yrs	2-58yrs	-0.22			100+yrs	98-100+yrs	6.16
	2-58yrs	2-60yrs	0.95		2-88yrs	90-100+yrs	88-100+yrs	-5.38
	2-60yrs	2-62yrs	-1.7			92-100+yrs	90-100+yrs	-5.54
	2-62yrs	2-64yrs	-3.54			94-100+yrs	92-100+yrs	-5.1
	2-64yrs	2-66yrs	-5.57			96-100+yrs	94-100+yrs	-3.75
	2-66yrs	2-68yrs	-6.27			98-100+yrs	96-100+yrs	-0.88
	2-68yrs	2-70yrs	-6.18			100+yrs	98-100+yrs	6.18
	2-70yrs	2-72yrs	-6.22		2-90yrs	92-100+yrs	90-100+yrs	-5.49
	2-72yrs	2-74yrs	-5.96			94-100+yrs	92-100+yrs	-5.11
	2-74yrs	2-76yrs	-5.49			96-100+yrs	94-100+yrs	-3.74
	2-76yrs	2-78yrs	-5.6			98-100+yrs	96-100+yrs	-0.89
	2-78yrs	2-80yrs	-6			100+yrs	98-100+yrs	6.2
	2-80yrs	2-82yrs	-6.19		2-92yrs	94-100+yrs	92-100+yrs	-4.96
	2-82yrs	2-84yrs	-6.47			96-100+yrs	94-100+yrs	-3.76
	2-84yrs	2-86yrs	-4.3			98-100+yrs	96-100+yrs	-0.89
	2-86yrs	2-88yrs	-4.38			100+yrs	98-100+yrs	6.19
	2-88yrs	2-90yrs	-5.47		2-94yrs	96-100+yrs	94-100+yrs	-2.92
	2-90yrs	2-92yrs	-5.37			98-100+yrs	96-100+yrs	-0.88
	2-92yrs	2-94yrs	-4.71			100+yrs	98-100+yrs	6.18
	2-94yrs	2-96yrs	-2.43		2-96yrs	98-100+yrs	96-100+yrs	0.38
	2-96yrs	2-98yrs	1.49			100+yrs	98-100+yrs	6.14
	2-98yrs	2-100+yrs	10.7		2-98yrs	100+yrs	98-100+yrs	10.7
Not included	2yrs	2-4yrs	35.8		Not included	4-100+yrs	2-100+yrs	1.2
	2-4yrs	2-6yrs	36.67			6-100+yrs	4-100+yrs	13.59
	2-6yrs	2-8yrs	17.51			8-100+yrs	6-100+yrs	15.63
	2-8yrs	2-10yrs	7.03			10-100+yrs	8-100+yrs	25.39
	2-10yrs	2-12yrs	-11.65			12-100+yrs	10-100+yrs	32.67
	2-12yrs	2-14yrs	9.47			14-100+yrs	12-100+yrs	29.82
	2-14yrs	2-16yrs	63.46			16-100+yrs	14-100+yrs	6.73
	2-16yrs	2-18yrs	53.79			18-100+yrs	16-100+yrs	-4.05
	2-18yrs	2-20yrs	35.31			20-100+yrs	18-100+yrs	7.36
	2-20yrs	2-22yrs	25.19			22-100+yrs	20-100+yrs	7.2
	2-22yrs	2-24yrs	18.25			24-100+yrs	22-100+yrs	6.16
	2-24yrs	2-26yrs	14.94			26-100+yrs	24-100+yrs	5.79
	2-26yrs	2-28yrs	13.06			28-100+yrs	26-100+yrs	6.89
	2-28yrs	2-30yrs	9.61			30-100+yrs	28-100+yrs	6.51
	2-30yrs	2-32yrs	9.05			32-100+yrs	30-100+yrs	6.53
	2-32yrs	2-34yrs	10			34-100+yrs	32-100+yrs	8.31
	2-34yrs	2-36yrs	12.48			36-100+yrs	34-100+yrs	11.34
	2-36yrs	2-38yrs	14.02			38-100+yrs	36-100+yrs	16.02
	2-38yrs	2-40yrs	14.73			40-100+yrs	38-100+yrs	19.78
	2-40yrs	2-42yrs	12.5			42-100+yrs	40-100+yrs	21.16
	2-42yrs	2-44yrs	9.83			44-100+yrs	42-100+yrs	21
	2-44yrs	2-46yrs	5.19			46-100+yrs	44-100+yrs	17.3
	2-46yrs	2-48yrs	2.99			48-100+yrs	46-100+yrs	13.47
	2-48yrs	2-50yrs	1.36			50-100+yrs	48-100+yrs	12.48
	2-50yrs	2-52yrs	-0.17			52-100+yrs	50-100+yrs	11.11
	2-52yrs	2-54yrs	-0.36			54-100+yrs	52-100+yrs	10.99
	2-54yrs	2-56yrs	-0.9			56-100+yrs	54-100+yrs	12.09
	2-56yrs	2-58yrs	-0.22			58-100+yrs	56-100+yrs	13.32
	2-58yrs	2-60yrs	0.95			60-100+yrs	58-100+yrs	17.64
	2-60yrs	2-62yrs	-1.7			62-100+yrs	60-100+yrs	18.29
	2-62yrs	2-64yrs	-3.54			64-100+yrs	62-100+yrs	10.76
	2-64yrs	2-66yrs	-5.57			66-100+yrs	64-100+yrs	5.98
	2-66yrs	2-68yrs	-6.27			68-100+yrs	66-100+yrs	1.16
	2-68yrs	2-70yrs	-6.18			70-100+yrs	68-100+yrs	1.19
	2-70yrs	2-72yrs	-6.22			72-100+yrs	70-100+yrs	0.83
	2-72yrs	2-74yrs	-5.95			74-100+yrs	72-100+yrs	1.38
	2-74yrs	2-76yrs	-5.49			76-100+yrs	74-100+yrs	1.71
	2-76yrs	2-78yrs	-5.6			78-100+yrs	76-100+yrs	2.18
	2-78yrs	2-80yrs	-6			80-100+yrs	78-100+yrs	1.48
	2-80yrs	2-82yrs	-6.19			82-100+yrs	80-100+yrs	0.04
	2-82yrs	2-84yrs	-6.47			84-100+yrs	82-100+yrs	0.08
	2-84yrs	2-86yrs	-4.3			86-100+yrs	84-100+yrs	1.75
	2-86yrs	2-88yrs	-4.38			88-100+yrs	86-100+yrs	4.98
	2-88yrs	2-90yrs	-5.47			90-100+yrs	88-100+yrs	2.11
	2-90yrs	2-92yrs	-5.36			92-100+yrs	90-100+yrs	1.48
	2-92yrs	2-94yrs	-4.71			94-100+yrs	92-100+yrs	3.57
	2-94yrs	2-96yrs	-2.45			96-100+yrs	94-100+yrs	9.55
	2-96yrs	2-98yrs	1.5			98-100+yrs	96-100+yrs	21.26
	2-98yrs	2-100+yrs	5.55			100+yrs	98-100+yrs	53.95

## Sheet: Scen_2
Threshold vaccine dose price for an incremental expansion in age coverage for a low-risk vaccine programme.
Represents value at which 90% of simulations were cost effective at £30,000 per QALY with 3.5% discounting.
All values in £.
Expansion of young-age centric low-risk programme					Expansion of elder-age centric low-risk programme
Elder-age centric programme coverage	Reference young-age centric programme	Alternate young-age centric programme	Threshold price (£)		Young-age centric programme coverage	Reference elder-age centric programme	Alternate elder-age centric programme	Threshold price (£)
4-100+yrs	2yrs	2-4yrs	10.23		2yrs	4-100+yrs	2-100+yrs	10.23
6-100+yrs	2yrs	2-4yrs	14.61			6-100+yrs	4-100+yrs	17.21
	2-4yrs	2-6yrs	15.35			8-100+yrs	6-100+yrs	20.39
8-100+yrs	2yrs	2-4yrs	16.45			10-100+yrs	8-100+yrs	33.46
	2-4yrs	2-6yrs	18			12-100+yrs	10-100+yrs	42
	2-6yrs	2-8yrs	16.02			14-100+yrs	12-100+yrs	19.72
10-100+yrs	2yrs	2-4yrs	17.75			16-100+yrs	14-100+yrs	-3.48
	2-4yrs	2-6yrs	27.54			18-100+yrs	16-100+yrs	-20.16
	2-6yrs	2-8yrs	20.21			20-100+yrs	18-100+yrs	7.72
	2-8yrs	2-10yrs	19.82			22-100+yrs	20-100+yrs	7.82
12-100+yrs	2yrs	2-4yrs	17.21			24-100+yrs	22-100+yrs	6.88
	2-4yrs	2-6yrs	34.77			26-100+yrs	24-100+yrs	6.71
	2-6yrs	2-8yrs	26.06			28-100+yrs	26-100+yrs	8.12
	2-8yrs	2-10yrs	21.67			30-100+yrs	28-100+yrs	7.68
	2-10yrs	2-12yrs	32.63			32-100+yrs	30-100+yrs	8.04
14-100+yrs	2yrs	2-4yrs	9.21			34-100+yrs	32-100+yrs	9.76
	2-4yrs	2-6yrs	18.32			36-100+yrs	34-100+yrs	13.07
	2-6yrs	2-8yrs	23.32			38-100+yrs	36-100+yrs	18.38
	2-8yrs	2-10yrs	23.26			40-100+yrs	38-100+yrs	22.45
	2-10yrs	2-12yrs	54.24			42-100+yrs	40-100+yrs	23.4
	2-12yrs	2-14yrs	38.04			44-100+yrs	42-100+yrs	23.01
16-100+yrs	2yrs	2-4yrs	0.33			46-100+yrs	44-100+yrs	18.59
	2-4yrs	2-6yrs	2.69			48-100+yrs	46-100+yrs	13.6
	2-6yrs	2-8yrs	12.86			50-100+yrs	48-100+yrs	12.98
	2-8yrs	2-10yrs	18.93			52-100+yrs	50-100+yrs	11.94
	2-10yrs	2-12yrs	49.66			54-100+yrs	52-100+yrs	11.77
	2-12yrs	2-14yrs	39.73			56-100+yrs	54-100+yrs	12.92
	2-14yrs	2-16yrs	52.35			58-100+yrs	56-100+yrs	14.1
18-100+yrs	2yrs	2-4yrs	-4.86			60-100+yrs	58-100+yrs	18.49
	2-4yrs	2-6yrs	-9.71			62-100+yrs	60-100+yrs	19.3
	2-6yrs	2-8yrs	-8.09			64-100+yrs	62-100+yrs	11.58
	2-8yrs	2-10yrs	4.47			66-100+yrs	64-100+yrs	7.12
	2-10yrs	2-12yrs	23.33			68-100+yrs	66-100+yrs	2.37
	2-12yrs	2-14yrs	40.9			70-100+yrs	68-100+yrs	2.38
	2-14yrs	2-16yrs	66.55			72-100+yrs	70-100+yrs	2.07
	2-16yrs	2-18yrs	39.93			74-100+yrs	72-100+yrs	2.81
20-100+yrs	2yrs	2-4yrs	-4.61			76-100+yrs	74-100+yrs	3.24
	2-4yrs	2-6yrs	-10.55			78-100+yrs	76-100+yrs	3.93
	2-6yrs	2-8yrs	-9.54			80-100+yrs	78-100+yrs	3.08
	2-8yrs	2-10yrs	3.2			82-100+yrs	80-100+yrs	1.43
	2-10yrs	2-12yrs	21.47			84-100+yrs	82-100+yrs	1.38
	2-12yrs	2-14yrs	41.27			86-100+yrs	84-100+yrs	3.52
	2-14yrs	2-16yrs	67.9			88-100+yrs	86-100+yrs	7.44
	2-16yrs	2-18yrs	25.97			90-100+yrs	88-100+yrs	4.16
	2-18yrs	2-20yrs	8.87			92-100+yrs	90-100+yrs	3.33
22-100+yrs	2yrs	2-4yrs	-3.32			94-100+yrs	92-100+yrs	5.63
	2-4yrs	2-6yrs	-10.76			96-100+yrs	94-100+yrs	12.3
	2-6yrs	2-8yrs	-10.28			98-100+yrs	96-100+yrs	25.29
	2-8yrs	2-10yrs	2.22			100+yrs	98-100+yrs	58.45
	2-10yrs	2-12yrs	19.54		2-4yrs	6-100+yrs	4-100+yrs	15.35
	2-12yrs	2-14yrs	41.34			8-100+yrs	6-100+yrs	18.39
	2-14yrs	2-16yrs	68.83			10-100+yrs	8-100+yrs	32.28
	2-16yrs	2-18yrs	27.44			12-100+yrs	10-100+yrs	42.99
	2-18yrs	2-20yrs	8.96			14-100+yrs	12-100+yrs	30.66
	2-20yrs	2-22yrs	6.01			16-100+yrs	14-100+yrs	8.02
24-100+yrs	2yrs	2-4yrs	-1.91			18-100+yrs	16-100+yrs	-14.69
	2-4yrs	2-6yrs	-10.55			20-100+yrs	18-100+yrs	6.85
	2-6yrs	2-8yrs	-10.67			22-100+yrs	20-100+yrs	6.27
	2-8yrs	2-10yrs	1.42			24-100+yrs	22-100+yrs	5.14
	2-10yrs	2-12yrs	17.78			26-100+yrs	24-100+yrs	4.83
	2-12yrs	2-14yrs	41.5			28-100+yrs	26-100+yrs	6.14
	2-14yrs	2-16yrs	69.7			30-100+yrs	28-100+yrs	5.77
	2-16yrs	2-18yrs	28.74			32-100+yrs	30-100+yrs	6.25
	2-18yrs	2-20yrs	9.92			34-100+yrs	32-100+yrs	7.86
	2-20yrs	2-22yrs	5.83			36-100+yrs	34-100+yrs	10.86
	2-22yrs	2-24yrs	3.83			38-100+yrs	36-100+yrs	15.6
26-100+yrs	2yrs	2-4yrs	-0.19			40-100+yrs	38-100+yrs	19.35
	2-4yrs	2-6yrs	-9.37			42-100+yrs	40-100+yrs	20.93
	2-6yrs	2-8yrs	-10.73			44-100+yrs	42-100+yrs	20.88
	2-8yrs	2-10yrs	0.79			46-100+yrs	44-100+yrs	16.82
	2-10yrs	2-12yrs	16.12			48-100+yrs	46-100+yrs	12.31
	2-12yrs	2-14yrs	41.75			50-100+yrs	48-100+yrs	10.86
	2-14yrs	2-16yrs	70.23			52-100+yrs	50-100+yrs	9.27
	2-16yrs	2-18yrs	29.88			54-100+yrs	52-100+yrs	9.07
	2-18yrs	2-20yrs	10.76			56-100+yrs	54-100+yrs	10.06
	2-20yrs	2-22yrs	6.5			58-100+yrs	56-100+yrs	11.28
	2-22yrs	2-24yrs	3.64			60-100+yrs	58-100+yrs	15.34
	2-24yrs	2-26yrs	3.14			62-100+yrs	60-100+yrs	16.3
28-100+yrs	2yrs	2-4yrs	1.71			64-100+yrs	62-100+yrs	9.52
	2-4yrs	2-6yrs	-8.09			66-100+yrs	64-100+yrs	5.94
	2-6yrs	2-8yrs	-10.7			68-100+yrs	66-100+yrs	1.73
	2-8yrs	2-10yrs	0.19			70-100+yrs	68-100+yrs	1.76
	2-10yrs	2-12yrs	14.41			72-100+yrs	70-100+yrs	1.48
	2-12yrs	2-14yrs	42.07			74-100+yrs	72-100+yrs	2.3
	2-14yrs	2-16yrs	70.85			76-100+yrs	74-100+yrs	2.67
	2-16yrs	2-18yrs	30.99			78-100+yrs	76-100+yrs	3.3
	2-18yrs	2-20yrs	11.58			80-100+yrs	78-100+yrs	2.51
	2-20yrs	2-22yrs	7.15			82-100+yrs	80-100+yrs	0.94
	2-22yrs	2-24yrs	4.16			84-100+yrs	82-100+yrs	0.84
	2-24yrs	2-26yrs	3.37			86-100+yrs	84-100+yrs	2.69
	2-26yrs	2-28yrs	3.11			88-100+yrs	86-100+yrs	6.59
30-100+yrs	2yrs	2-4yrs	3.32			90-100+yrs	88-100+yrs	3.55
	2-4yrs	2-6yrs	-7.06			92-100+yrs	90-100+yrs	2.78
	2-6yrs	2-8yrs	-10.43			94-100+yrs	92-100+yrs	4.89
	2-8yrs	2-10yrs	-0.24			96-100+yrs	94-100+yrs	10.69
	2-10yrs	2-12yrs	12.79			98-100+yrs	96-100+yrs	23.02
	2-12yrs	2-14yrs	42.36			100+yrs	98-100+yrs	52.57
	2-14yrs	2-16yrs	71.53		2-6yrs	8-100+yrs	6-100+yrs	16.02
	2-16yrs	2-18yrs	32.03			10-100+yrs	8-100+yrs	22.2
	2-18yrs	2-20yrs	12.34			12-100+yrs	10-100+yrs	34.47
	2-20yrs	2-22yrs	7.77			14-100+yrs	12-100+yrs	55.21
	2-22yrs	2-24yrs	4.64			16-100+yrs	14-100+yrs	25.85
	2-24yrs	2-26yrs	3.8			18-100+yrs	16-100+yrs	0.3
	2-26yrs	2-28yrs	3.02			20-100+yrs	18-100+yrs	7.08
	2-28yrs	2-30yrs	1.57			22-100+yrs	20-100+yrs	5.81
32-100+yrs	2yrs	2-4yrs	5.25			24-100+yrs	22-100+yrs	4.24
	2-4yrs	2-6yrs	-5.53			26-100+yrs	24-100+yrs	3.61
	2-6yrs	2-8yrs	-10.11			28-100+yrs	26-100+yrs	4.46
	2-8yrs	2-10yrs	-0.64			30-100+yrs	28-100+yrs	3.93
	2-10yrs	2-12yrs	11.07			32-100+yrs	30-100+yrs	3.86
	2-12yrs	2-14yrs	42.86			34-100+yrs	32-100+yrs	5.11
	2-14yrs	2-16yrs	72.21			36-100+yrs	34-100+yrs	7.18
	2-16yrs	2-18yrs	32.99			38-100+yrs	36-100+yrs	10.74
	2-18yrs	2-20yrs	13.03			40-100+yrs	38-100+yrs	13.69
	2-20yrs	2-22yrs	8.32			42-100+yrs	40-100+yrs	14.89
	2-22yrs	2-24yrs	5.09			44-100+yrs	42-100+yrs	15.3
	2-24yrs	2-26yrs	4.19			46-100+yrs	44-100+yrs	13.12
	2-26yrs	2-28yrs	3.38			48-100+yrs	46-100+yrs	10.57
	2-28yrs	2-30yrs	1.84			50-100+yrs	48-100+yrs	9.51
	2-30yrs	2-32yrs	1.93			52-100+yrs	50-100+yrs	8.28
34-100+yrs	2yrs	2-4yrs	7.46			54-100+yrs	52-100+yrs	8
	2-4yrs	2-6yrs	-3.26			56-100+yrs	54-100+yrs	8.84
	2-6yrs	2-8yrs	-9.91			58-100+yrs	56-100+yrs	9.64
	2-8yrs	2-10yrs	-1.04			60-100+yrs	58-100+yrs	12.94
	2-10yrs	2-12yrs	9.01			62-100+yrs	60-100+yrs	13.93
	2-12yrs	2-14yrs	43.25			64-100+yrs	62-100+yrs	7.7
	2-14yrs	2-16yrs	73.03			66-100+yrs	64-100+yrs	4.45
	2-16yrs	2-18yrs	34.04			68-100+yrs	66-100+yrs	0.82
	2-18yrs	2-20yrs	13.8			70-100+yrs	68-100+yrs	0.88
	2-20yrs	2-22yrs	8.95			72-100+yrs	70-100+yrs	0.64
	2-22yrs	2-24yrs	5.59			74-100+yrs	72-100+yrs	1.42
	2-24yrs	2-26yrs	4.63			76-100+yrs	74-100+yrs	1.78
	2-26yrs	2-28yrs	3.79			78-100+yrs	76-100+yrs	2.29
	2-28yrs	2-30yrs	2.18			80-100+yrs	78-100+yrs	1.59
	2-30yrs	2-32yrs	2.28			82-100+yrs	80-100+yrs	0.19
	2-32yrs	2-34yrs	2.82			84-100+yrs	82-100+yrs	0.07
36-100+yrs	2yrs	2-4yrs	10.1			86-100+yrs	84-100+yrs	1.98
	2-4yrs	2-6yrs	-0.56			88-100+yrs	86-100+yrs	5.42
	2-6yrs	2-8yrs	-9.7			90-100+yrs	88-100+yrs	2.64
	2-8yrs	2-10yrs	-1.74			92-100+yrs	90-100+yrs	1.92
	2-10yrs	2-12yrs	6.22			94-100+yrs	92-100+yrs	3.81
	2-12yrs	2-14yrs	43.31			96-100+yrs	94-100+yrs	9.33
	2-14yrs	2-16yrs	74.17			98-100+yrs	96-100+yrs	20.5
	2-16yrs	2-18yrs	35.28			100+yrs	98-100+yrs	48.89
	2-18yrs	2-20yrs	14.66		2-8yrs	10-100+yrs	8-100+yrs	19.82
	2-20yrs	2-22yrs	9.63			12-100+yrs	10-100+yrs	28.02
	2-22yrs	2-24yrs	6.14			14-100+yrs	12-100+yrs	59.04
	2-24yrs	2-26yrs	5.12			16-100+yrs	14-100+yrs	36.97
	2-26yrs	2-28yrs	4.25			18-100+yrs	16-100+yrs	22.79
	2-28yrs	2-30yrs	2.57			20-100+yrs	18-100+yrs	8.99
	2-30yrs	2-32yrs	2.65			22-100+yrs	20-100+yrs	7.07
	2-32yrs	2-34yrs	3.5			24-100+yrs	22-100+yrs	5.42
	2-34yrs	2-36yrs	5.05			26-100+yrs	24-100+yrs	4.51
38-100+yrs	2yrs	2-4yrs	13.09			28-100+yrs	26-100+yrs	5.01
	2-4yrs	2-6yrs	3.21			30-100+yrs	28-100+yrs	4.17
	2-6yrs	2-8yrs	-8.99			32-100+yrs	30-100+yrs	3.91
	2-8yrs	2-10yrs	-2.84			34-100+yrs	32-100+yrs	4.92
	2-10yrs	2-12yrs	2.66			36-100+yrs	34-100+yrs	6.81
	2-12yrs	2-14yrs	42.95			38-100+yrs	36-100+yrs	10.09
	2-14yrs	2-16yrs	75.97			40-100+yrs	38-100+yrs	12.33
	2-16yrs	2-18yrs	36.72			42-100+yrs	40-100+yrs	12.62
	2-18yrs	2-20yrs	15.68			44-100+yrs	42-100+yrs	12.15
	2-20yrs	2-22yrs	10.39			46-100+yrs	44-100+yrs	10.63
	2-22yrs	2-24yrs	6.76			48-100+yrs	46-100+yrs	8.84
	2-24yrs	2-26yrs	5.68			50-100+yrs	48-100+yrs	7.75
	2-26yrs	2-28yrs	4.78			52-100+yrs	50-100+yrs	6.7
	2-28yrs	2-30yrs	3.01			54-100+yrs	52-100+yrs	6.4
	2-30yrs	2-32yrs	3.07			56-100+yrs	54-100+yrs	7.17
	2-32yrs	2-34yrs	3.95			58-100+yrs	56-100+yrs	7.86
	2-34yrs	2-36yrs	6.1			60-100+yrs	58-100+yrs	10.73
	2-36yrs	2-38yrs	7.44			62-100+yrs	60-100+yrs	11.79
40-100+yrs	2yrs	2-4yrs	15.65			64-100+yrs	62-100+yrs	6.17
	2-4yrs	2-6yrs	7.84			66-100+yrs	64-100+yrs	3.19
	2-6yrs	2-8yrs	-8.23			68-100+yrs	66-100+yrs	-0.33
	2-8yrs	2-10yrs	-4.15			70-100+yrs	68-100+yrs	-0.32
	2-10yrs	2-12yrs	-1.47			72-100+yrs	70-100+yrs	-0.46
	2-12yrs	2-14yrs	41.58			74-100+yrs	72-100+yrs	0.19
	2-14yrs	2-16yrs	78			76-100+yrs	74-100+yrs	0.7
	2-16yrs	2-18yrs	38.51			78-100+yrs	76-100+yrs	1.18
	2-18yrs	2-20yrs	16.92			80-100+yrs	78-100+yrs	0.54
	2-20yrs	2-22yrs	11.3			82-100+yrs	80-100+yrs	-0.71
	2-22yrs	2-24yrs	7.5			84-100+yrs	82-100+yrs	-0.81
	2-24yrs	2-26yrs	6.33			86-100+yrs	84-100+yrs	0.84
	2-26yrs	2-28yrs	5.38			88-100+yrs	86-100+yrs	4.11
	2-28yrs	2-30yrs	3.52			90-100+yrs	88-100+yrs	1.62
	2-30yrs	2-32yrs	3.56			92-100+yrs	90-100+yrs	0.89
	2-32yrs	2-34yrs	4.46			94-100+yrs	92-100+yrs	2.63
	2-34yrs	2-36yrs	6.68			96-100+yrs	94-100+yrs	7.4
	2-36yrs	2-38yrs	8.06			98-100+yrs	96-100+yrs	16.84
	2-38yrs	2-40yrs	8.96			100+yrs	98-100+yrs	42.37
42-100+yrs	2yrs	2-4yrs	17.72		2-10yrs	12-100+yrs	10-100+yrs	32.63
	2-4yrs	2-6yrs	13.07			14-100+yrs	12-100+yrs	57.23
	2-6yrs	2-8yrs	-6.56			16-100+yrs	14-100+yrs	42.82
	2-8yrs	2-10yrs	-5.2			18-100+yrs	16-100+yrs	37.18
	2-10yrs	2-12yrs	-6.19			20-100+yrs	18-100+yrs	10.37
	2-12yrs	2-14yrs	38.9			22-100+yrs	20-100+yrs	8.22
	2-14yrs	2-16yrs	79.75			24-100+yrs	22-100+yrs	6.34
	2-16yrs	2-18yrs	40.56			26-100+yrs	24-100+yrs	5.25
	2-18yrs	2-20yrs	18.33			28-100+yrs	26-100+yrs	5.68
	2-20yrs	2-22yrs	12.37			30-100+yrs	28-100+yrs	4.79
	2-22yrs	2-24yrs	8.35			32-100+yrs	30-100+yrs	4.55
	2-24yrs	2-26yrs	7.05			34-100+yrs	32-100+yrs	5.57
	2-26yrs	2-28yrs	6.05			36-100+yrs	34-100+yrs	7.57
	2-28yrs	2-30yrs	4.09			38-100+yrs	36-100+yrs	10.91
	2-30yrs	2-32yrs	4.09			40-100+yrs	38-100+yrs	13.13
	2-32yrs	2-34yrs	5.03			42-100+yrs	40-100+yrs	13.24
	2-34yrs	2-36yrs	7.31			44-100+yrs	42-100+yrs	12.39
	2-36yrs	2-38yrs	8.73			46-100+yrs	44-100+yrs	10.53
	2-38yrs	2-40yrs	9.09			48-100+yrs	46-100+yrs	8.54
	2-40yrs	2-42yrs	8.05			50-100+yrs	48-100+yrs	7.33
44-100+yrs	2yrs	2-4yrs	19.89			52-100+yrs	50-100+yrs	6.18
	2-4yrs	2-6yrs	18.88			54-100+yrs	52-100+yrs	5.8
	2-6yrs	2-8yrs	-3.96			56-100+yrs	54-100+yrs	6.48
	2-8yrs	2-10yrs	-5.25			58-100+yrs	56-100+yrs	7.08
	2-10yrs	2-12yrs	-10.83			60-100+yrs	58-100+yrs	9.79
	2-12yrs	2-14yrs	35.26			62-100+yrs	60-100+yrs	10.73
	2-14yrs	2-16yrs	81.04			64-100+yrs	62-100+yrs	5.34
	2-16yrs	2-18yrs	42.77			66-100+yrs	64-100+yrs	2.46
	2-18yrs	2-20yrs	19.85			68-100+yrs	66-100+yrs	-0.98
	2-20yrs	2-22yrs	13.51			70-100+yrs	68-100+yrs	-0.98
	2-22yrs	2-24yrs	9.23			72-100+yrs	70-100+yrs	-1.13
	2-24yrs	2-26yrs	7.81			74-100+yrs	72-100+yrs	-0.53
	2-26yrs	2-28yrs	6.76			76-100+yrs	74-100+yrs	-0.01
	2-28yrs	2-30yrs	4.67			78-100+yrs	76-100+yrs	0.35
	2-30yrs	2-32yrs	4.63			80-100+yrs	78-100+yrs	-0.26
	2-32yrs	2-34yrs	5.62			82-100+yrs	80-100+yrs	-1.39
	2-34yrs	2-36yrs	7.97			84-100+yrs	82-100+yrs	-1.47
	2-36yrs	2-38yrs	9.42			86-100+yrs	84-100+yrs	-0.08
	2-38yrs	2-40yrs	9.83			88-100+yrs	86-100+yrs	3.12
	2-40yrs	2-42yrs	7.99			90-100+yrs	88-100+yrs	0.94
	2-42yrs	2-44yrs	6.76			92-100+yrs	90-100+yrs	0.2
46-100+yrs	2yrs	2-4yrs	21.54			94-100+yrs	92-100+yrs	1.69
	2-4yrs	2-6yrs	23.6			96-100+yrs	94-100+yrs	5.93
	2-6yrs	2-8yrs	-1.42			98-100+yrs	96-100+yrs	14.05
	2-8yrs	2-10yrs	-5.07			100+yrs	98-100+yrs	36.78
	2-10yrs	2-12yrs	-14.78		2-12yrs	14-100+yrs	12-100+yrs	38.04
	2-12yrs	2-14yrs	31.57			16-100+yrs	14-100+yrs	46.85
	2-14yrs	2-16yrs	82.05			18-100+yrs	16-100+yrs	60.06
	2-16yrs	2-18yrs	44.97			20-100+yrs	18-100+yrs	12.41
	2-18yrs	2-20yrs	21.33			22-100+yrs	20-100+yrs	10.08
	2-20yrs	2-22yrs	14.62			24-100+yrs	22-100+yrs	7.9
	2-22yrs	2-24yrs	10.1			26-100+yrs	24-100+yrs	6.67
	2-24yrs	2-26yrs	8.53			28-100+yrs	26-100+yrs	7.15
	2-26yrs	2-28yrs	7.42			30-100+yrs	28-100+yrs	6.24
	2-28yrs	2-30yrs	5.21			32-100+yrs	30-100+yrs	6.07
	2-30yrs	2-32yrs	5.14			34-100+yrs	32-100+yrs	7.48
	2-32yrs	2-34yrs	6.16			36-100+yrs	34-100+yrs	10.26
	2-34yrs	2-36yrs	8.56			38-100+yrs	36-100+yrs	14.52
	2-36yrs	2-38yrs	10.08			40-100+yrs	38-100+yrs	17.36
	2-38yrs	2-40yrs	10.51			42-100+yrs	40-100+yrs	17.61
	2-40yrs	2-42yrs	8.61			44-100+yrs	42-100+yrs	16.24
	2-42yrs	2-44yrs	6.5			46-100+yrs	44-100+yrs	13.46
	2-44yrs	2-46yrs	3			48-100+yrs	46-100+yrs	10.68
48-100+yrs	2yrs	2-4yrs	23.35			50-100+yrs	48-100+yrs	9.03
	2-4yrs	2-6yrs	25.38			52-100+yrs	50-100+yrs	7.42
	2-6yrs	2-8yrs	0.24			54-100+yrs	52-100+yrs	6.81
	2-8yrs	2-10yrs	-4.77			56-100+yrs	54-100+yrs	7.34
	2-10yrs	2-12yrs	-17.74			58-100+yrs	56-100+yrs	7.89
	2-12yrs	2-14yrs	28.19			60-100+yrs	58-100+yrs	10.71
	2-14yrs	2-16yrs	82.65			62-100+yrs	60-100+yrs	11.33
	2-16yrs	2-18yrs	47.02			64-100+yrs	62-100+yrs	5.59
	2-18yrs	2-20yrs	22.77			66-100+yrs	64-100+yrs	2.53
	2-20yrs	2-22yrs	15.68			68-100+yrs	66-100+yrs	-1.14
	2-22yrs	2-24yrs	10.94			70-100+yrs	68-100+yrs	-1.15
	2-24yrs	2-26yrs	9.21			72-100+yrs	70-100+yrs	-1.32
	2-26yrs	2-28yrs	8.04			74-100+yrs	72-100+yrs	-0.68
	2-28yrs	2-30yrs	5.72			76-100+yrs	74-100+yrs	-0.2
	2-30yrs	2-32yrs	5.63			78-100+yrs	76-100+yrs	0.15
	2-32yrs	2-34yrs	6.66			80-100+yrs	78-100+yrs	-0.47
	2-34yrs	2-36yrs	9.11			82-100+yrs	80-100+yrs	-1.57
	2-36yrs	2-38yrs	10.67			84-100+yrs	82-100+yrs	-1.7
	2-38yrs	2-40yrs	11.15			86-100+yrs	84-100+yrs	-0.46
	2-40yrs	2-42yrs	9.18			88-100+yrs	86-100+yrs	2.75
	2-42yrs	2-44yrs	6.99			90-100+yrs	88-100+yrs	0.65
	2-44yrs	2-46yrs	2.77			92-100+yrs	90-100+yrs	-0.11
	2-46yrs	2-48yrs	1.47			94-100+yrs	92-100+yrs	1.29
50-100+yrs	2yrs	2-4yrs	25.24			96-100+yrs	94-100+yrs	5.46
	2-4yrs	2-6yrs	27.92			98-100+yrs	96-100+yrs	13.08
	2-6yrs	2-8yrs	1.94			100+yrs	98-100+yrs	35.82
	2-8yrs	2-10yrs	-4.24		2-14yrs	16-100+yrs	14-100+yrs	52.35
	2-10yrs	2-12yrs	-19.84			18-100+yrs	16-100+yrs	60.2
	2-12yrs	2-14yrs	25.24			20-100+yrs	18-100+yrs	11.94
	2-14yrs	2-16yrs	82.73			22-100+yrs	20-100+yrs	10
	2-16yrs	2-18yrs	48.91			24-100+yrs	22-100+yrs	7.76
	2-18yrs	2-20yrs	24.14			26-100+yrs	24-100+yrs	6.51
	2-20yrs	2-22yrs	16.69			28-100+yrs	26-100+yrs	6.92
	2-22yrs	2-24yrs	11.73			30-100+yrs	28-100+yrs	6.05
	2-24yrs	2-26yrs	9.85			32-100+yrs	30-100+yrs	5.73
	2-26yrs	2-28yrs	8.63			34-100+yrs	32-100+yrs	7.25
	2-28yrs	2-30yrs	6.21			36-100+yrs	34-100+yrs	10.34
	2-30yrs	2-32yrs	6.09			38-100+yrs	36-100+yrs	14.93
	2-32yrs	2-34yrs	7.14			40-100+yrs	38-100+yrs	18.72
	2-34yrs	2-36yrs	9.63			42-100+yrs	40-100+yrs	20.05
	2-36yrs	2-38yrs	11.22			44-100+yrs	42-100+yrs	19.19
	2-38yrs	2-40yrs	11.74			46-100+yrs	44-100+yrs	16.21
	2-40yrs	2-42yrs	9.71			48-100+yrs	46-100+yrs	13.16
	2-42yrs	2-44yrs	7.44			50-100+yrs	48-100+yrs	11.33
	2-44yrs	2-46yrs	3.12			52-100+yrs	50-100+yrs	9.39
	2-46yrs	2-48yrs	1.28			54-100+yrs	52-100+yrs	8.67
	2-48yrs	2-50yrs	0.44			56-100+yrs	54-100+yrs	9.22
52-100+yrs	2yrs	2-4yrs	27.04			58-100+yrs	56-100+yrs	9.87
	2-4yrs	2-6yrs	30.32			60-100+yrs	58-100+yrs	13.22
	2-6yrs	2-8yrs	3.58			62-100+yrs	60-100+yrs	13.52
	2-8yrs	2-10yrs	-3.61			64-100+yrs	62-100+yrs	6.91
	2-10yrs	2-12yrs	-21.28			66-100+yrs	64-100+yrs	3.35
	2-12yrs	2-14yrs	22.99			68-100+yrs	66-100+yrs	-0.76
	2-14yrs	2-16yrs	82.67			70-100+yrs	68-100+yrs	-0.74
	2-16yrs	2-18yrs	50.59			72-100+yrs	70-100+yrs	-0.93
	2-18yrs	2-20yrs	25.38			74-100+yrs	72-100+yrs	-0.21
	2-20yrs	2-22yrs	17.62			76-100+yrs	74-100+yrs	0.25
	2-22yrs	2-24yrs	12.46			78-100+yrs	76-100+yrs	0.58
	2-24yrs	2-26yrs	10.44			80-100+yrs	78-100+yrs	-0.07
	2-26yrs	2-28yrs	9.17			82-100+yrs	80-100+yrs	-1.25
	2-28yrs	2-30yrs	6.65			84-100+yrs	82-100+yrs	-1.43
	2-30yrs	2-32yrs	6.51			86-100+yrs	84-100+yrs	-0.19
	2-32yrs	2-34yrs	7.57			88-100+yrs	86-100+yrs	3
	2-34yrs	2-36yrs	10.11			90-100+yrs	88-100+yrs	0.79
	2-36yrs	2-38yrs	11.73			92-100+yrs	90-100+yrs	0.03
	2-38yrs	2-40yrs	12.28			94-100+yrs	92-100+yrs	1.53
	2-40yrs	2-42yrs	10.2			96-100+yrs	94-100+yrs	5.94
	2-42yrs	2-44yrs	7.86			98-100+yrs	96-100+yrs	14.43
	2-44yrs	2-46yrs	3.45			100+yrs	98-100+yrs	38.84
	2-46yrs	2-48yrs	1.55		2-16yrs	18-100+yrs	16-100+yrs	39.93
	2-48yrs	2-50yrs	0.06			20-100+yrs	18-100+yrs	10.25
	2-50yrs	2-52yrs	-1.09			22-100+yrs	20-100+yrs	8.89
54-100+yrs	2yrs	2-4yrs	29.06			24-100+yrs	22-100+yrs	6.77
	2-4yrs	2-6yrs	32.23			26-100+yrs	24-100+yrs	5.7
	2-6yrs	2-8yrs	5.22			28-100+yrs	26-100+yrs	6.21
	2-8yrs	2-10yrs	-2.99			30-100+yrs	28-100+yrs	5.37
	2-10yrs	2-12yrs	-22.41			32-100+yrs	30-100+yrs	5.16
	2-12yrs	2-14yrs	21.06			34-100+yrs	32-100+yrs	6.56
	2-14yrs	2-16yrs	82.76			36-100+yrs	34-100+yrs	9.4
	2-16yrs	2-18yrs	52.16			38-100+yrs	36-100+yrs	13.43
	2-18yrs	2-20yrs	26.55			40-100+yrs	38-100+yrs	17
	2-20yrs	2-22yrs	18.49			42-100+yrs	40-100+yrs	18.49
	2-22yrs	2-24yrs	13.14			44-100+yrs	42-100+yrs	18.02
	2-24yrs	2-26yrs	10.99			46-100+yrs	44-100+yrs	15.21
	2-26yrs	2-28yrs	9.67			48-100+yrs	46-100+yrs	12.39
	2-28yrs	2-30yrs	7.07			50-100+yrs	48-100+yrs	10.95
	2-30yrs	2-32yrs	6.9			52-100+yrs	50-100+yrs	9.04
	2-32yrs	2-34yrs	7.97			54-100+yrs	52-100+yrs	8.49
	2-34yrs	2-36yrs	10.56			56-100+yrs	54-100+yrs	9.2
	2-36yrs	2-38yrs	12.19			58-100+yrs	56-100+yrs	10.11
	2-38yrs	2-40yrs	12.78			60-100+yrs	58-100+yrs	13.97
	2-40yrs	2-42yrs	10.64			62-100+yrs	60-100+yrs	14.5
	2-42yrs	2-44yrs	8.24			64-100+yrs	62-100+yrs	7.52
	2-44yrs	2-46yrs	3.74			66-100+yrs	64-100+yrs	3.52
	2-46yrs	2-48yrs	1.79			68-100+yrs	66-100+yrs	-0.74
	2-48yrs	2-50yrs	0.27			70-100+yrs	68-100+yrs	-0.78
	2-50yrs	2-52yrs	-1.13			72-100+yrs	70-100+yrs	-0.93
	2-52yrs	2-54yrs	-1.3			74-100+yrs	72-100+yrs	-0.17
56-100+yrs	2yrs	2-4yrs	31.17			76-100+yrs	74-100+yrs	0.28
	2-4yrs	2-6yrs	34.08			78-100+yrs	76-100+yrs	0.65
	2-6yrs	2-8yrs	6.77			80-100+yrs	78-100+yrs	-0.03
	2-8yrs	2-10yrs	-2.37			82-100+yrs	80-100+yrs	-1.24
	2-10yrs	2-12yrs	-23.32			84-100+yrs	82-100+yrs	-1.43
	2-12yrs	2-14yrs	18.88			86-100+yrs	84-100+yrs	-0.15
	2-14yrs	2-16yrs	82.91			88-100+yrs	86-100+yrs	2.79
	2-16yrs	2-18yrs	53.65			90-100+yrs	88-100+yrs	0.52
	2-18yrs	2-20yrs	27.74			92-100+yrs	90-100+yrs	-0.18
	2-20yrs	2-22yrs	19.35			94-100+yrs	92-100+yrs	1.42
	2-22yrs	2-24yrs	13.82			96-100+yrs	94-100+yrs	5.92
	2-24yrs	2-26yrs	11.56			98-100+yrs	96-100+yrs	14.73
	2-26yrs	2-28yrs	10.17			100+yrs	98-100+yrs	38.63
	2-28yrs	2-30yrs	7.49		2-18yrs	20-100+yrs	18-100+yrs	8.87
	2-30yrs	2-32yrs	7.29			22-100+yrs	20-100+yrs	7.51
	2-32yrs	2-34yrs	8.37			24-100+yrs	22-100+yrs	5.63
	2-34yrs	2-36yrs	11			26-100+yrs	24-100+yrs	4.67
	2-36yrs	2-38yrs	12.65			28-100+yrs	26-100+yrs	5.19
	2-38yrs	2-40yrs	13.27			30-100+yrs	28-100+yrs	4.41
	2-40yrs	2-42yrs	11.09			32-100+yrs	30-100+yrs	4.38
	2-42yrs	2-44yrs	8.61			34-100+yrs	32-100+yrs	5.7
	2-44yrs	2-46yrs	4.03			36-100+yrs	34-100+yrs	8.38
	2-46yrs	2-48yrs	2.04			38-100+yrs	36-100+yrs	12.12
	2-48yrs	2-50yrs	0.48			40-100+yrs	38-100+yrs	15.27
	2-50yrs	2-52yrs	-0.94			42-100+yrs	40-100+yrs	16.54
	2-52yrs	2-54yrs	-1.07			44-100+yrs	42-100+yrs	16.03
	2-54yrs	2-56yrs	-1.66			46-100+yrs	44-100+yrs	13.32
58-100+yrs	2yrs	2-4yrs	33.32			48-100+yrs	46-100+yrs	10.55
	2-4yrs	2-6yrs	35.96			50-100+yrs	48-100+yrs	9.25
	2-6yrs	2-8yrs	8.34			52-100+yrs	50-100+yrs	7.49
	2-8yrs	2-10yrs	-1.63			54-100+yrs	52-100+yrs	7
	2-10yrs	2-12yrs	-24.11			56-100+yrs	54-100+yrs	7.71
	2-12yrs	2-14yrs	16.7			58-100+yrs	56-100+yrs	8.67
	2-14yrs	2-16yrs	82.84			60-100+yrs	58-100+yrs	12.3
	2-16yrs	2-18yrs	55.04			62-100+yrs	60-100+yrs	13.13
	2-18yrs	2-20yrs	28.9			64-100+yrs	62-100+yrs	6.57
	2-20yrs	2-22yrs	20.21			66-100+yrs	64-100+yrs	2.6
	2-22yrs	2-24yrs	14.49			68-100+yrs	66-100+yrs	-1.51
	2-24yrs	2-26yrs	12.12			70-100+yrs	68-100+yrs	-1.59
	2-26yrs	2-28yrs	10.66			72-100+yrs	70-100+yrs	-1.69
	2-28yrs	2-30yrs	7.9			74-100+yrs	72-100+yrs	-0.99
	2-30yrs	2-32yrs	7.68			76-100+yrs	74-100+yrs	-0.5
	2-32yrs	2-34yrs	8.76			78-100+yrs	76-100+yrs	-0.11
	2-34yrs	2-36yrs	11.42			80-100+yrs	78-100+yrs	-0.75
	2-36yrs	2-38yrs	13.1			82-100+yrs	80-100+yrs	-1.86
	2-38yrs	2-40yrs	13.75			84-100+yrs	82-100+yrs	-2.04
	2-40yrs	2-42yrs	11.52			86-100+yrs	84-100+yrs	-0.87
	2-42yrs	2-44yrs	8.98			88-100+yrs	86-100+yrs	2.01
	2-44yrs	2-46yrs	4.32			90-100+yrs	88-100+yrs	-0.09
	2-46yrs	2-48yrs	2.28			92-100+yrs	90-100+yrs	-0.81
	2-48yrs	2-50yrs	0.69			94-100+yrs	92-100+yrs	0.6
	2-50yrs	2-52yrs	-0.75			96-100+yrs	94-100+yrs	4.72
	2-52yrs	2-54yrs	-0.89			98-100+yrs	96-100+yrs	12.97
	2-54yrs	2-56yrs	-1.49			100+yrs	98-100+yrs	34.7
	2-56yrs	2-58yrs	-1.05		2-20yrs	22-100+yrs	20-100+yrs	6.01
60-100+yrs	2yrs	2-4yrs	35.76			24-100+yrs	22-100+yrs	4.74
	2-4yrs	2-6yrs	37.72			26-100+yrs	24-100+yrs	3.91
	2-6yrs	2-8yrs	10.14			28-100+yrs	26-100+yrs	4.46
	2-8yrs	2-10yrs	-0.74			30-100+yrs	28-100+yrs	3.73
	2-10yrs	2-12yrs	-24.95			32-100+yrs	30-100+yrs	3.74
	2-12yrs	2-14yrs	14.15			34-100+yrs	32-100+yrs	5
	2-14yrs	2-16yrs	82.44			36-100+yrs	34-100+yrs	7.6
	2-16yrs	2-18yrs	56.43			38-100+yrs	36-100+yrs	11.21
	2-18yrs	2-20yrs	30.17			40-100+yrs	38-100+yrs	14.12
	2-20yrs	2-22yrs	21.16			42-100+yrs	40-100+yrs	15.21
	2-22yrs	2-24yrs	15.24			44-100+yrs	42-100+yrs	14.64
	2-24yrs	2-26yrs	12.75			46-100+yrs	44-100+yrs	11.96
	2-26yrs	2-28yrs	11.22			48-100+yrs	46-100+yrs	9.29
	2-28yrs	2-30yrs	8.37			50-100+yrs	48-100+yrs	8.02
	2-30yrs	2-32yrs	8.11			52-100+yrs	50-100+yrs	6.36
	2-32yrs	2-34yrs	9.2			54-100+yrs	52-100+yrs	5.89
	2-34yrs	2-36yrs	11.9			56-100+yrs	54-100+yrs	6.5
	2-36yrs	2-38yrs	13.59			58-100+yrs	56-100+yrs	7.37
	2-38yrs	2-40yrs	14.27			60-100+yrs	58-100+yrs	10.74
	2-40yrs	2-42yrs	11.99			62-100+yrs	60-100+yrs	11.58
	2-42yrs	2-44yrs	9.39			64-100+yrs	62-100+yrs	5.5
	2-44yrs	2-46yrs	4.64			66-100+yrs	64-100+yrs	1.73
	2-46yrs	2-48yrs	2.54			68-100+yrs	66-100+yrs	-2.13
	2-48yrs	2-50yrs	0.92			70-100+yrs	68-100+yrs	-2.23
	2-50yrs	2-52yrs	-0.55			72-100+yrs	70-100+yrs	-2.3
	2-52yrs	2-54yrs	-0.7			74-100+yrs	72-100+yrs	-1.65
	2-54yrs	2-56yrs	-1.29			76-100+yrs	74-100+yrs	-1.14
	2-56yrs	2-58yrs	-0.62			78-100+yrs	76-100+yrs	-0.77
	2-58yrs	2-60yrs	0.45			80-100+yrs	78-100+yrs	-1.36
62-100+yrs	2yrs	2-4yrs	38.08			82-100+yrs	80-100+yrs	-2.39
	2-4yrs	2-6yrs	39.4			84-100+yrs	82-100+yrs	-2.54
	2-6yrs	2-8yrs	11.74			86-100+yrs	84-100+yrs	-1.39
	2-8yrs	2-10yrs	0.11			88-100+yrs	86-100+yrs	1.23
	2-10yrs	2-12yrs	-25.47			90-100+yrs	88-100+yrs	-0.62
	2-12yrs	2-14yrs	12.11			92-100+yrs	90-100+yrs	-1.35
	2-14yrs	2-16yrs	81.86			94-100+yrs	92-100+yrs	-0.11
	2-16yrs	2-18yrs	57.48			96-100+yrs	94-100+yrs	3.71
	2-18yrs	2-20yrs	31.33			98-100+yrs	96-100+yrs	11.16
	2-20yrs	2-22yrs	22.1			100+yrs	98-100+yrs	30.69
	2-22yrs	2-24yrs	15.98		2-22yrs	24-100+yrs	22-100+yrs	3.83
	2-24yrs	2-26yrs	13.38			26-100+yrs	24-100+yrs	3.29
	2-26yrs	2-28yrs	11.78			28-100+yrs	26-100+yrs	3.85
	2-28yrs	2-30yrs	8.82			30-100+yrs	28-100+yrs	3.15
	2-30yrs	2-32yrs	8.54			32-100+yrs	30-100+yrs	3.21
	2-32yrs	2-34yrs	9.64			34-100+yrs	32-100+yrs	4.4
	2-34yrs	2-36yrs	12.36			36-100+yrs	34-100+yrs	6.93
	2-36yrs	2-38yrs	14.07			38-100+yrs	36-100+yrs	10.46
	2-38yrs	2-40yrs	14.78			40-100+yrs	38-100+yrs	13.21
	2-40yrs	2-42yrs	12.44			42-100+yrs	40-100+yrs	14.17
	2-42yrs	2-44yrs	9.77			44-100+yrs	42-100+yrs	13.57
	2-44yrs	2-46yrs	4.95			46-100+yrs	44-100+yrs	10.94
	2-46yrs	2-48yrs	2.8			48-100+yrs	46-100+yrs	8.32
	2-48yrs	2-50yrs	1.16			50-100+yrs	48-100+yrs	7.1
	2-50yrs	2-52yrs	-0.35			52-100+yrs	50-100+yrs	5.48
	2-52yrs	2-54yrs	-0.5			54-100+yrs	52-100+yrs	5.02
	2-54yrs	2-56yrs	-1.09			56-100+yrs	54-100+yrs	5.57
	2-56yrs	2-58yrs	-0.41			58-100+yrs	56-100+yrs	6.34
	2-58yrs	2-60yrs	0.74			60-100+yrs	58-100+yrs	9.48
	2-60yrs	2-62yrs	-0.91			62-100+yrs	60-100+yrs	10.27
64-100+yrs	2yrs	2-4yrs	39.83			64-100+yrs	62-100+yrs	4.58
	2-4yrs	2-6yrs	40.62			66-100+yrs	64-100+yrs	1.01
	2-6yrs	2-8yrs	12.81			68-100+yrs	66-100+yrs	-2.57
	2-8yrs	2-10yrs	0.73			70-100+yrs	68-100+yrs	-2.69
	2-10yrs	2-12yrs	-25.67			72-100+yrs	70-100+yrs	-2.79
	2-12yrs	2-14yrs	10.95			74-100+yrs	72-100+yrs	-2.17
	2-14yrs	2-16yrs	81.25			76-100+yrs	74-100+yrs	-1.65
	2-16yrs	2-18yrs	58.15			78-100+yrs	76-100+yrs	-1.3
	2-18yrs	2-20yrs	32.08			80-100+yrs	78-100+yrs	-1.86
	2-20yrs	2-22yrs	22.73			82-100+yrs	80-100+yrs	-2.81
	2-22yrs	2-24yrs	16.46			84-100+yrs	82-100+yrs	-2.96
	2-24yrs	2-26yrs	13.79			86-100+yrs	84-100+yrs	-1.79
	2-26yrs	2-28yrs	12.16			88-100+yrs	86-100+yrs	0.67
	2-28yrs	2-30yrs	9.12			90-100+yrs	88-100+yrs	-1.05
	2-30yrs	2-32yrs	8.82			92-100+yrs	90-100+yrs	-1.79
	2-32yrs	2-34yrs	9.93			94-100+yrs	92-100+yrs	-0.67
	2-34yrs	2-36yrs	12.68			96-100+yrs	94-100+yrs	2.83
	2-36yrs	2-38yrs	14.4			98-100+yrs	96-100+yrs	9.77
	2-38yrs	2-40yrs	15.11			100+yrs	98-100+yrs	27.58
	2-40yrs	2-42yrs	12.74		2-24yrs	26-100+yrs	24-100+yrs	3.14
	2-42yrs	2-44yrs	10.02			28-100+yrs	26-100+yrs	3.35
	2-44yrs	2-46yrs	5.16			30-100+yrs	28-100+yrs	2.68
	2-46yrs	2-48yrs	2.98			32-100+yrs	30-100+yrs	2.77
	2-48yrs	2-50yrs	1.31			34-100+yrs	32-100+yrs	3.91
	2-50yrs	2-52yrs	-0.21			36-100+yrs	34-100+yrs	6.37
	2-52yrs	2-54yrs	-0.37			38-100+yrs	36-100+yrs	9.83
	2-54yrs	2-56yrs	-0.96			40-100+yrs	38-100+yrs	12.43
	2-56yrs	2-58yrs	-0.26			42-100+yrs	40-100+yrs	13.3
	2-58yrs	2-60yrs	0.9			44-100+yrs	42-100+yrs	12.68
	2-60yrs	2-62yrs	-1.72			46-100+yrs	44-100+yrs	10.1
	2-62yrs	2-64yrs	-3.16			48-100+yrs	46-100+yrs	7.52
66-100+yrs	2yrs	2-4yrs	40.82			50-100+yrs	48-100+yrs	6.32
	2-4yrs	2-6yrs	41.39			52-100+yrs	50-100+yrs	4.76
	2-6yrs	2-8yrs	13.74			54-100+yrs	52-100+yrs	4.31
	2-8yrs	2-10yrs	1.36			56-100+yrs	54-100+yrs	4.81
	2-10yrs	2-12yrs	-25.73			58-100+yrs	56-100+yrs	5.5
	2-12yrs	2-14yrs	10.21			60-100+yrs	58-100+yrs	8.45
	2-14yrs	2-16yrs	80.72			62-100+yrs	60-100+yrs	9.17
	2-16yrs	2-18yrs	58.79			64-100+yrs	62-100+yrs	3.8
	2-18yrs	2-20yrs	32.72			66-100+yrs	64-100+yrs	0.44
	2-20yrs	2-22yrs	23.23			68-100+yrs	66-100+yrs	-2.94
	2-22yrs	2-24yrs	16.83			70-100+yrs	68-100+yrs	-3.04
	2-24yrs	2-26yrs	14.11			72-100+yrs	70-100+yrs	-3.13
	2-26yrs	2-28yrs	12.44			74-100+yrs	72-100+yrs	-2.53
	2-28yrs	2-30yrs	9.34			76-100+yrs	74-100+yrs	-2.07
	2-30yrs	2-32yrs	9.04			78-100+yrs	76-100+yrs	-1.74
	2-32yrs	2-34yrs	10.15			80-100+yrs	78-100+yrs	-2.26
	2-34yrs	2-36yrs	12.9			82-100+yrs	80-100+yrs	-3.17
	2-36yrs	2-38yrs	14.62			84-100+yrs	82-100+yrs	-3.31
	2-38yrs	2-40yrs	15.32			86-100+yrs	84-100+yrs	-2.2
	2-40yrs	2-42yrs	12.92			88-100+yrs	86-100+yrs	0.22
	2-42yrs	2-44yrs	10.17			90-100+yrs	88-100+yrs	-1.44
	2-44yrs	2-46yrs	5.28			92-100+yrs	90-100+yrs	-2.16
	2-46yrs	2-48yrs	3.08			94-100+yrs	92-100+yrs	-1.07
	2-48yrs	2-50yrs	1.4			96-100+yrs	94-100+yrs	2.12
	2-50yrs	2-52yrs	-0.13			98-100+yrs	96-100+yrs	8.69
	2-52yrs	2-54yrs	-0.3			100+yrs	98-100+yrs	25.13
	2-54yrs	2-56yrs	-0.89		2-26yrs	28-100+yrs	26-100+yrs	3.11
	2-56yrs	2-58yrs	-0.19			30-100+yrs	28-100+yrs	2.25
	2-58yrs	2-60yrs	1			32-100+yrs	30-100+yrs	2.38
	2-60yrs	2-62yrs	-1.65			34-100+yrs	32-100+yrs	3.48
	2-62yrs	2-64yrs	-3.48			36-100+yrs	34-100+yrs	5.86
	2-64yrs	2-66yrs	-4.48			38-100+yrs	36-100+yrs	9.26
68-100+yrs	2yrs	2-4yrs	41.24			40-100+yrs	38-100+yrs	11.75
	2-4yrs	2-6yrs	41.79			42-100+yrs	40-100+yrs	12.55
	2-6yrs	2-8yrs	14.52			44-100+yrs	42-100+yrs	11.92
	2-8yrs	2-10yrs	2.12			46-100+yrs	44-100+yrs	9.39
	2-10yrs	2-12yrs	-25.63			48-100+yrs	46-100+yrs	6.85
	2-12yrs	2-14yrs	9.86			50-100+yrs	48-100+yrs	5.67
	2-14yrs	2-16yrs	80.58			52-100+yrs	50-100+yrs	4.14
	2-16yrs	2-18yrs	59.32			54-100+yrs	52-100+yrs	3.7
	2-18yrs	2-20yrs	33.19			56-100+yrs	54-100+yrs	4.16
	2-20yrs	2-22yrs	23.58			58-100+yrs	56-100+yrs	4.8
	2-22yrs	2-24yrs	17.09			60-100+yrs	58-100+yrs	7.6
	2-24yrs	2-26yrs	14.31			62-100+yrs	60-100+yrs	8.23
	2-26yrs	2-28yrs	12.62			64-100+yrs	62-100+yrs	3.13
	2-28yrs	2-30yrs	9.48			66-100+yrs	64-100+yrs	-0.04
	2-30yrs	2-32yrs	9.18			68-100+yrs	66-100+yrs	-3.33
	2-32yrs	2-34yrs	10.28			70-100+yrs	68-100+yrs	-3.43
	2-34yrs	2-36yrs	13.04			72-100+yrs	70-100+yrs	-3.46
	2-36yrs	2-38yrs	14.75			74-100+yrs	72-100+yrs	-2.9
	2-38yrs	2-40yrs	15.42			76-100+yrs	74-100+yrs	-2.49
	2-40yrs	2-42yrs	13			78-100+yrs	76-100+yrs	-2.15
	2-42yrs	2-44yrs	10.23			80-100+yrs	78-100+yrs	-2.64
	2-44yrs	2-46yrs	5.33			82-100+yrs	80-100+yrs	-3.5
	2-46yrs	2-48yrs	3.11			84-100+yrs	82-100+yrs	-3.63
	2-48yrs	2-50yrs	1.43			86-100+yrs	84-100+yrs	-2.56
	2-50yrs	2-52yrs	-0.11			88-100+yrs	86-100+yrs	-0.2
	2-52yrs	2-54yrs	-0.27			90-100+yrs	88-100+yrs	-1.78
	2-54yrs	2-56yrs	-0.87			92-100+yrs	90-100+yrs	-2.49
	2-56yrs	2-58yrs	-0.16			94-100+yrs	92-100+yrs	-1.46
	2-58yrs	2-60yrs	1.03			96-100+yrs	94-100+yrs	1.57
	2-60yrs	2-62yrs	-1.63			98-100+yrs	96-100+yrs	7.58
	2-62yrs	2-64yrs	-3.47			100+yrs	98-100+yrs	22.9
	2-64yrs	2-66yrs	-4.95		2-28yrs	30-100+yrs	28-100+yrs	1.57
	2-66yrs	2-68yrs	-5.74			32-100+yrs	30-100+yrs	2.02
70-100+yrs	2yrs	2-4yrs	41.6			34-100+yrs	32-100+yrs	3.07
	2-4yrs	2-6yrs	42.12			36-100+yrs	34-100+yrs	5.39
	2-6yrs	2-8yrs	15.23			38-100+yrs	36-100+yrs	8.7
	2-8yrs	2-10yrs	2.67			40-100+yrs	38-100+yrs	11.1
	2-10yrs	2-12yrs	-25.54			42-100+yrs	40-100+yrs	11.81
	2-12yrs	2-14yrs	9.52			44-100+yrs	42-100+yrs	11.21
	2-14yrs	2-16yrs	80.47			46-100+yrs	44-100+yrs	8.73
	2-16yrs	2-18yrs	59.84			48-100+yrs	46-100+yrs	6.23
	2-18yrs	2-20yrs	33.62			50-100+yrs	48-100+yrs	5.08
	2-20yrs	2-22yrs	23.9			52-100+yrs	50-100+yrs	3.58
	2-22yrs	2-24yrs	17.33			54-100+yrs	52-100+yrs	3.14
	2-24yrs	2-26yrs	14.5			56-100+yrs	54-100+yrs	3.57
	2-26yrs	2-28yrs	12.77			58-100+yrs	56-100+yrs	4.16
	2-28yrs	2-30yrs	9.6			60-100+yrs	58-100+yrs	6.82
	2-30yrs	2-32yrs	9.3			62-100+yrs	60-100+yrs	7.39
	2-32yrs	2-34yrs	10.4			64-100+yrs	62-100+yrs	2.52
	2-34yrs	2-36yrs	13.16			66-100+yrs	64-100+yrs	-0.47
	2-36yrs	2-38yrs	14.87			68-100+yrs	66-100+yrs	-3.69
	2-38yrs	2-40yrs	15.51			70-100+yrs	68-100+yrs	-3.79
	2-40yrs	2-42yrs	13.06			72-100+yrs	70-100+yrs	-3.8
	2-42yrs	2-44yrs	10.28			74-100+yrs	72-100+yrs	-3.27
	2-44yrs	2-46yrs	5.36			76-100+yrs	74-100+yrs	-2.85
	2-46yrs	2-48yrs	3.14			78-100+yrs	76-100+yrs	-2.51
	2-48yrs	2-50yrs	1.46			80-100+yrs	78-100+yrs	-2.98
	2-50yrs	2-52yrs	-0.08			82-100+yrs	80-100+yrs	-3.78
	2-52yrs	2-54yrs	-0.25			84-100+yrs	82-100+yrs	-3.92
	2-54yrs	2-56yrs	-0.84			86-100+yrs	84-100+yrs	-2.85
	2-56yrs	2-58yrs	-0.14			88-100+yrs	86-100+yrs	-0.59
	2-58yrs	2-60yrs	1.06			90-100+yrs	88-100+yrs	-2.08
	2-60yrs	2-62yrs	-1.61			92-100+yrs	90-100+yrs	-2.77
	2-62yrs	2-64yrs	-3.45			94-100+yrs	92-100+yrs	-1.84
	2-64yrs	2-66yrs	-4.93			96-100+yrs	94-100+yrs	1.09
	2-66yrs	2-68yrs	-5.75			98-100+yrs	96-100+yrs	6.62
	2-68yrs	2-70yrs	-5.58			100+yrs	98-100+yrs	21.02
72-100+yrs	2yrs	2-4yrs	41.9		2-30yrs	32-100+yrs	30-100+yrs	1.93
	2-4yrs	2-6yrs	42.36			34-100+yrs	32-100+yrs	2.73
	2-6yrs	2-8yrs	15.8			36-100+yrs	34-100+yrs	4.99
	2-8yrs	2-10yrs	3.12			38-100+yrs	36-100+yrs	8.22
	2-10yrs	2-12yrs	-25.44			40-100+yrs	38-100+yrs	10.54
	2-12yrs	2-14yrs	9.27			42-100+yrs	40-100+yrs	11.19
	2-14yrs	2-16yrs	80.38			44-100+yrs	42-100+yrs	10.6
	2-16yrs	2-18yrs	60.23			46-100+yrs	44-100+yrs	8.17
	2-18yrs	2-20yrs	33.97			48-100+yrs	46-100+yrs	5.71
	2-20yrs	2-22yrs	24.16			50-100+yrs	48-100+yrs	4.59
	2-22yrs	2-24yrs	17.53			52-100+yrs	50-100+yrs	3.12
	2-24yrs	2-26yrs	14.65			54-100+yrs	52-100+yrs	2.69
	2-26yrs	2-28yrs	12.9			56-100+yrs	54-100+yrs	3.08
	2-28yrs	2-30yrs	9.7			58-100+yrs	56-100+yrs	3.64
	2-30yrs	2-32yrs	9.39			60-100+yrs	58-100+yrs	6.18
	2-32yrs	2-34yrs	10.49			62-100+yrs	60-100+yrs	6.72
	2-34yrs	2-36yrs	13.26			64-100+yrs	62-100+yrs	2.04
	2-36yrs	2-38yrs	14.97			66-100+yrs	64-100+yrs	-0.85
	2-38yrs	2-40yrs	15.58			68-100+yrs	66-100+yrs	-3.97
	2-40yrs	2-42yrs	13.12			70-100+yrs	68-100+yrs	-4.07
	2-42yrs	2-44yrs	10.32			72-100+yrs	70-100+yrs	-4.08
	2-44yrs	2-46yrs	5.4			74-100+yrs	72-100+yrs	-3.56
	2-46yrs	2-48yrs	3.17			76-100+yrs	74-100+yrs	-3.13
	2-48yrs	2-50yrs	1.48			78-100+yrs	76-100+yrs	-2.77
	2-50yrs	2-52yrs	-0.07			80-100+yrs	78-100+yrs	-3.25
	2-52yrs	2-54yrs	-0.23			82-100+yrs	80-100+yrs	-4
	2-54yrs	2-56yrs	-0.82			84-100+yrs	82-100+yrs	-4.14
	2-56yrs	2-58yrs	-0.12			86-100+yrs	84-100+yrs	-3.04
	2-58yrs	2-60yrs	1.08			88-100+yrs	86-100+yrs	-0.86
	2-60yrs	2-62yrs	-1.59			90-100+yrs	88-100+yrs	-2.28
	2-62yrs	2-64yrs	-3.43			92-100+yrs	90-100+yrs	-2.99
	2-64yrs	2-66yrs	-4.91			94-100+yrs	92-100+yrs	-2.12
	2-66yrs	2-68yrs	-5.74			96-100+yrs	94-100+yrs	0.61
	2-68yrs	2-70yrs	-5.63			98-100+yrs	96-100+yrs	5.96
	2-70yrs	2-72yrs	-5.87			100+yrs	98-100+yrs	19.64
74-100+yrs	2yrs	2-4yrs	42.07		2-32yrs	34-100+yrs	32-100+yrs	2.82
	2-4yrs	2-6yrs	42.55			36-100+yrs	34-100+yrs	4.61
	2-6yrs	2-8yrs	16.3			38-100+yrs	36-100+yrs	7.77
	2-8yrs	2-10yrs	3.48			40-100+yrs	38-100+yrs	10
	2-10yrs	2-12yrs	-25.38			42-100+yrs	40-100+yrs	10.6
	2-12yrs	2-14yrs	9.04			44-100+yrs	42-100+yrs	10
	2-14yrs	2-16yrs	80.28			46-100+yrs	44-100+yrs	7.64
	2-16yrs	2-18yrs	60.57			48-100+yrs	46-100+yrs	5.21
	2-18yrs	2-20yrs	34.26			50-100+yrs	48-100+yrs	4.13
	2-20yrs	2-22yrs	24.38			52-100+yrs	50-100+yrs	2.69
	2-22yrs	2-24yrs	17.7			54-100+yrs	52-100+yrs	2.27
	2-24yrs	2-26yrs	14.77			56-100+yrs	54-100+yrs	2.62
	2-26yrs	2-28yrs	13.01			58-100+yrs	56-100+yrs	3.15
	2-28yrs	2-30yrs	9.79			60-100+yrs	58-100+yrs	5.58
	2-30yrs	2-32yrs	9.46			62-100+yrs	60-100+yrs	6.1
	2-32yrs	2-34yrs	10.56			64-100+yrs	62-100+yrs	1.6
	2-34yrs	2-36yrs	13.35			66-100+yrs	64-100+yrs	-1.2
	2-36yrs	2-38yrs	15.05			68-100+yrs	66-100+yrs	-4.2
	2-38yrs	2-40yrs	15.65			70-100+yrs	68-100+yrs	-4.3
	2-40yrs	2-42yrs	13.17			72-100+yrs	70-100+yrs	-4.32
	2-42yrs	2-44yrs	10.36			74-100+yrs	72-100+yrs	-3.82
	2-44yrs	2-46yrs	5.43			76-100+yrs	74-100+yrs	-3.39
	2-46yrs	2-48yrs	3.19			78-100+yrs	76-100+yrs	-2.99
	2-48yrs	2-50yrs	1.5			80-100+yrs	78-100+yrs	-3.45
	2-50yrs	2-52yrs	-0.05			82-100+yrs	80-100+yrs	-4.18
	2-52yrs	2-54yrs	-0.22			84-100+yrs	82-100+yrs	-4.32
	2-54yrs	2-56yrs	-0.81			86-100+yrs	84-100+yrs	-3.25
	2-56yrs	2-58yrs	-0.1			88-100+yrs	86-100+yrs	-1.1
	2-58yrs	2-60yrs	1.1			90-100+yrs	88-100+yrs	-2.46
	2-60yrs	2-62yrs	-1.57			92-100+yrs	90-100+yrs	-3.16
	2-62yrs	2-64yrs	-3.42			94-100+yrs	92-100+yrs	-2.34
	2-64yrs	2-66yrs	-4.9			96-100+yrs	94-100+yrs	0.26
	2-66yrs	2-68yrs	-5.73			98-100+yrs	96-100+yrs	5.35
	2-68yrs	2-70yrs	-5.62			100+yrs	98-100+yrs	18.3
	2-70yrs	2-72yrs	-5.65		2-34yrs	36-100+yrs	34-100+yrs	5.05
	2-72yrs	2-74yrs	-5.37			38-100+yrs	36-100+yrs	7.3
76-100+yrs	2yrs	2-4yrs	42.25			40-100+yrs	38-100+yrs	9.43
	2-4yrs	2-6yrs	42.71			42-100+yrs	40-100+yrs	9.98
	2-6yrs	2-8yrs	16.71			44-100+yrs	42-100+yrs	9.39
	2-8yrs	2-10yrs	3.76			46-100+yrs	44-100+yrs	7.07
	2-10yrs	2-12yrs	-25.29			48-100+yrs	46-100+yrs	4.69
	2-12yrs	2-14yrs	8.87			50-100+yrs	48-100+yrs	3.64
	2-14yrs	2-16yrs	80.21			52-100+yrs	50-100+yrs	2.24
	2-16yrs	2-18yrs	60.82			54-100+yrs	52-100+yrs	1.84
	2-18yrs	2-20yrs	34.49			56-100+yrs	54-100+yrs	2.17
	2-20yrs	2-22yrs	24.56			58-100+yrs	56-100+yrs	2.66
	2-22yrs	2-24yrs	17.83			60-100+yrs	58-100+yrs	4.97
	2-24yrs	2-26yrs	14.87			62-100+yrs	60-100+yrs	5.47
	2-26yrs	2-28yrs	13.1			64-100+yrs	62-100+yrs	1.15
	2-28yrs	2-30yrs	9.86			66-100+yrs	64-100+yrs	-1.54
	2-30yrs	2-32yrs	9.52			68-100+yrs	66-100+yrs	-4.41
	2-32yrs	2-34yrs	10.62			70-100+yrs	68-100+yrs	-4.51
	2-34yrs	2-36yrs	13.42			72-100+yrs	70-100+yrs	-4.55
	2-36yrs	2-38yrs	15.12			74-100+yrs	72-100+yrs	-4.06
	2-38yrs	2-40yrs	15.7			76-100+yrs	74-100+yrs	-3.64
	2-40yrs	2-42yrs	13.21			78-100+yrs	76-100+yrs	-3.24
	2-42yrs	2-44yrs	10.39			80-100+yrs	78-100+yrs	-3.66
	2-44yrs	2-46yrs	5.45			82-100+yrs	80-100+yrs	-4.37
	2-46yrs	2-48yrs	3.21			84-100+yrs	82-100+yrs	-4.5
	2-48yrs	2-50yrs	1.51			86-100+yrs	84-100+yrs	-3.45
	2-50yrs	2-52yrs	-0.04			88-100+yrs	86-100+yrs	-1.29
	2-52yrs	2-54yrs	-0.21			90-100+yrs	88-100+yrs	-2.61
	2-54yrs	2-56yrs	-0.79			92-100+yrs	90-100+yrs	-3.31
	2-56yrs	2-58yrs	-0.08			94-100+yrs	92-100+yrs	-2.52
	2-58yrs	2-60yrs	1.12			96-100+yrs	94-100+yrs	-0.06
	2-60yrs	2-62yrs	-1.55			98-100+yrs	96-100+yrs	4.85
	2-62yrs	2-64yrs	-3.41			100+yrs	98-100+yrs	16.97
	2-64yrs	2-66yrs	-4.88		2-36yrs	38-100+yrs	36-100+yrs	7.44
	2-66yrs	2-68yrs	-5.72			40-100+yrs	38-100+yrs	8.82
	2-68yrs	2-70yrs	-5.61			42-100+yrs	40-100+yrs	9.31
	2-70yrs	2-72yrs	-5.64			44-100+yrs	42-100+yrs	8.72
	2-72yrs	2-74yrs	-5.33			46-100+yrs	44-100+yrs	6.46
	2-74yrs	2-76yrs	-4.68			48-100+yrs	46-100+yrs	4.14
78-100+yrs	2yrs	2-4yrs	42.42			50-100+yrs	48-100+yrs	3.12
	2-4yrs	2-6yrs	42.87			52-100+yrs	50-100+yrs	1.75
	2-6yrs	2-8yrs	17.07			54-100+yrs	52-100+yrs	1.36
	2-8yrs	2-10yrs	3.98			56-100+yrs	54-100+yrs	1.69
	2-10yrs	2-12yrs	-25.2			58-100+yrs	56-100+yrs	2.14
	2-12yrs	2-14yrs	8.74			60-100+yrs	58-100+yrs	4.34
	2-14yrs	2-16yrs	80.16			62-100+yrs	60-100+yrs	4.8
	2-16yrs	2-18yrs	61.03			64-100+yrs	62-100+yrs	0.68
	2-18yrs	2-20yrs	34.68			66-100+yrs	64-100+yrs	-1.88
	2-20yrs	2-22yrs	24.7			68-100+yrs	66-100+yrs	-4.61
	2-22yrs	2-24yrs	17.94			70-100+yrs	68-100+yrs	-4.71
	2-24yrs	2-26yrs	14.95			72-100+yrs	70-100+yrs	-4.77
	2-26yrs	2-28yrs	13.17			74-100+yrs	72-100+yrs	-4.3
	2-28yrs	2-30yrs	9.92			76-100+yrs	74-100+yrs	-3.87
	2-30yrs	2-32yrs	9.57			78-100+yrs	76-100+yrs	-3.51
	2-32yrs	2-34yrs	10.67			80-100+yrs	78-100+yrs	-3.91
	2-34yrs	2-36yrs	13.48			82-100+yrs	80-100+yrs	-4.58
	2-36yrs	2-38yrs	15.18			84-100+yrs	82-100+yrs	-4.7
	2-38yrs	2-40yrs	15.74			86-100+yrs	84-100+yrs	-3.65
	2-40yrs	2-42yrs	13.25			88-100+yrs	86-100+yrs	-1.49
	2-42yrs	2-44yrs	10.41			90-100+yrs	88-100+yrs	-2.79
	2-44yrs	2-46yrs	5.47			92-100+yrs	90-100+yrs	-3.48
	2-46yrs	2-48yrs	3.22			94-100+yrs	92-100+yrs	-2.7
	2-48yrs	2-50yrs	1.52			96-100+yrs	94-100+yrs	-0.4
	2-50yrs	2-52yrs	-0.03			98-100+yrs	96-100+yrs	4.39
	2-52yrs	2-54yrs	-0.2			100+yrs	98-100+yrs	15.87
	2-54yrs	2-56yrs	-0.78		2-38yrs	40-100+yrs	38-100+yrs	8.96
	2-56yrs	2-58yrs	-0.07			42-100+yrs	40-100+yrs	8.63
	2-58yrs	2-60yrs	1.14			44-100+yrs	42-100+yrs	8.04
	2-60yrs	2-62yrs	-1.54			46-100+yrs	44-100+yrs	5.84
	2-62yrs	2-64yrs	-3.4			48-100+yrs	46-100+yrs	3.58
	2-64yrs	2-66yrs	-4.87			50-100+yrs	48-100+yrs	2.59
	2-66yrs	2-68yrs	-5.71			52-100+yrs	50-100+yrs	1.27
	2-68yrs	2-70yrs	-5.6			54-100+yrs	52-100+yrs	0.89
	2-70yrs	2-72yrs	-5.63			56-100+yrs	54-100+yrs	1.2
	2-72yrs	2-74yrs	-5.32			58-100+yrs	56-100+yrs	1.63
	2-74yrs	2-76yrs	-4.65			60-100+yrs	58-100+yrs	3.72
	2-76yrs	2-78yrs	-4.64			62-100+yrs	60-100+yrs	4.14
80-100+yrs	2yrs	2-4yrs	42.54			64-100+yrs	62-100+yrs	0.2
	2-4yrs	2-6yrs	42.97			66-100+yrs	64-100+yrs	-2.22
	2-6yrs	2-8yrs	17.35			68-100+yrs	66-100+yrs	-4.83
	2-8yrs	2-10yrs	4.15			70-100+yrs	68-100+yrs	-4.92
	2-10yrs	2-12yrs	-25.13			72-100+yrs	70-100+yrs	-4.98
	2-12yrs	2-14yrs	8.65			74-100+yrs	72-100+yrs	-4.51
	2-14yrs	2-16yrs	80.13			76-100+yrs	74-100+yrs	-4.08
	2-16yrs	2-18yrs	61.2			78-100+yrs	76-100+yrs	-3.73
	2-18yrs	2-20yrs	34.83			80-100+yrs	78-100+yrs	-4.14
	2-20yrs	2-22yrs	24.81			82-100+yrs	80-100+yrs	-4.75
	2-22yrs	2-24yrs	18.03			84-100+yrs	82-100+yrs	-4.88
	2-24yrs	2-26yrs	15.02			86-100+yrs	84-100+yrs	-3.82
	2-26yrs	2-28yrs	13.22			88-100+yrs	86-100+yrs	-1.69
	2-28yrs	2-30yrs	9.96			90-100+yrs	88-100+yrs	-2.96
	2-30yrs	2-32yrs	9.61			92-100+yrs	90-100+yrs	-3.65
	2-32yrs	2-34yrs	10.7			94-100+yrs	92-100+yrs	-2.91
	2-34yrs	2-36yrs	13.53			96-100+yrs	94-100+yrs	-0.67
	2-36yrs	2-38yrs	15.22			98-100+yrs	96-100+yrs	3.88
	2-38yrs	2-40yrs	15.78			100+yrs	98-100+yrs	14.62
	2-40yrs	2-42yrs	13.27		2-40yrs	42-100+yrs	40-100+yrs	8.05
	2-42yrs	2-44yrs	10.43			44-100+yrs	42-100+yrs	7.34
	2-44yrs	2-46yrs	5.48			46-100+yrs	44-100+yrs	5.2
	2-46yrs	2-48yrs	3.23			48-100+yrs	46-100+yrs	3.01
	2-48yrs	2-50yrs	1.53			50-100+yrs	48-100+yrs	2.05
	2-50yrs	2-52yrs	-0.02			52-100+yrs	50-100+yrs	0.77
	2-52yrs	2-54yrs	-0.19			54-100+yrs	52-100+yrs	0.41
	2-54yrs	2-56yrs	-0.78			56-100+yrs	54-100+yrs	0.71
	2-56yrs	2-58yrs	-0.07			58-100+yrs	56-100+yrs	1.1
	2-58yrs	2-60yrs	1.15			60-100+yrs	58-100+yrs	3.09
	2-60yrs	2-62yrs	-1.53			62-100+yrs	60-100+yrs	3.48
	2-62yrs	2-64yrs	-3.39			64-100+yrs	62-100+yrs	-0.27
	2-64yrs	2-66yrs	-4.86			66-100+yrs	64-100+yrs	-2.52
	2-66yrs	2-68yrs	-5.7			68-100+yrs	66-100+yrs	-4.98
	2-68yrs	2-70yrs	-5.59			70-100+yrs	68-100+yrs	-5.06
	2-70yrs	2-72yrs	-5.62			72-100+yrs	70-100+yrs	-5.14
	2-72yrs	2-74yrs	-5.31			74-100+yrs	72-100+yrs	-4.69
	2-74yrs	2-76yrs	-4.64			76-100+yrs	74-100+yrs	-4.25
	2-76yrs	2-78yrs	-4.77			78-100+yrs	76-100+yrs	-3.91
	2-78yrs	2-80yrs	-5.11			80-100+yrs	78-100+yrs	-4.31
82-100+yrs	2yrs	2-4yrs	42.62			82-100+yrs	80-100+yrs	-4.9
	2-4yrs	2-6yrs	43.05			84-100+yrs	82-100+yrs	-5.02
	2-6yrs	2-8yrs	17.54			86-100+yrs	84-100+yrs	-3.96
	2-8yrs	2-10yrs	4.26			88-100+yrs	86-100+yrs	-1.89
	2-10yrs	2-12yrs	-25.07			90-100+yrs	88-100+yrs	-3.12
	2-12yrs	2-14yrs	8.59			92-100+yrs	90-100+yrs	-3.81
	2-14yrs	2-16yrs	80.08			94-100+yrs	92-100+yrs	-3.1
	2-16yrs	2-18yrs	61.31			96-100+yrs	94-100+yrs	-0.92
	2-18yrs	2-20yrs	34.93			98-100+yrs	96-100+yrs	3.44
	2-20yrs	2-22yrs	24.88			100+yrs	98-100+yrs	13.67
	2-22yrs	2-24yrs	18.09		2-42yrs	44-100+yrs	42-100+yrs	6.76
	2-24yrs	2-26yrs	15.06			46-100+yrs	44-100+yrs	4.61
	2-26yrs	2-28yrs	13.26			48-100+yrs	46-100+yrs	2.48
	2-28yrs	2-30yrs	9.99			50-100+yrs	48-100+yrs	1.55
	2-30yrs	2-32yrs	9.64			52-100+yrs	50-100+yrs	0.31
	2-32yrs	2-34yrs	10.73			54-100+yrs	52-100+yrs	-0.03
	2-34yrs	2-36yrs	13.56			56-100+yrs	54-100+yrs	0.24
	2-36yrs	2-38yrs	15.25			58-100+yrs	56-100+yrs	0.61
	2-38yrs	2-40yrs	15.8			60-100+yrs	58-100+yrs	2.5
	2-40yrs	2-42yrs	13.29			62-100+yrs	60-100+yrs	2.86
	2-42yrs	2-44yrs	10.45			64-100+yrs	62-100+yrs	-0.7
	2-44yrs	2-46yrs	5.49			66-100+yrs	64-100+yrs	-2.79
	2-46yrs	2-48yrs	3.24			68-100+yrs	66-100+yrs	-5.11
	2-48yrs	2-50yrs	1.54			70-100+yrs	68-100+yrs	-5.19
	2-50yrs	2-52yrs	-0.02			72-100+yrs	70-100+yrs	-5.26
	2-52yrs	2-54yrs	-0.18			74-100+yrs	72-100+yrs	-4.82
	2-54yrs	2-56yrs	-0.77			76-100+yrs	74-100+yrs	-4.38
	2-56yrs	2-58yrs	-0.06			78-100+yrs	76-100+yrs	-4.03
	2-58yrs	2-60yrs	1.15			80-100+yrs	78-100+yrs	-4.44
	2-60yrs	2-62yrs	-1.52			82-100+yrs	80-100+yrs	-5.02
	2-62yrs	2-64yrs	-3.38			84-100+yrs	82-100+yrs	-5.14
	2-64yrs	2-66yrs	-4.85			86-100+yrs	84-100+yrs	-4.07
	2-66yrs	2-68yrs	-5.69			88-100+yrs	86-100+yrs	-2.05
	2-68yrs	2-70yrs	-5.58			90-100+yrs	88-100+yrs	-3.26
	2-70yrs	2-72yrs	-5.61			92-100+yrs	90-100+yrs	-3.94
	2-72yrs	2-74yrs	-5.31			94-100+yrs	92-100+yrs	-3.26
	2-74yrs	2-76yrs	-4.63			96-100+yrs	94-100+yrs	-1.11
	2-76yrs	2-78yrs	-4.77			98-100+yrs	96-100+yrs	3.13
	2-78yrs	2-80yrs	-5.3			100+yrs	98-100+yrs	13
	2-80yrs	2-82yrs	-5.53		2-44yrs	46-100+yrs	44-100+yrs	3
84-100+yrs	2yrs	2-4yrs	42.71			48-100+yrs	46-100+yrs	2.01
	2-4yrs	2-6yrs	43.11			50-100+yrs	48-100+yrs	1.11
	2-6yrs	2-8yrs	17.68			52-100+yrs	50-100+yrs	-0.1
	2-8yrs	2-10yrs	4.35			54-100+yrs	52-100+yrs	-0.42
	2-10yrs	2-12yrs	-25.03			56-100+yrs	54-100+yrs	-0.17
	2-12yrs	2-14yrs	8.55			58-100+yrs	56-100+yrs	0.16
	2-14yrs	2-16yrs	80.04			60-100+yrs	58-100+yrs	1.97
	2-16yrs	2-18yrs	61.39			62-100+yrs	60-100+yrs	2.32
	2-18yrs	2-20yrs	35			64-100+yrs	62-100+yrs	-1.09
	2-20yrs	2-22yrs	24.94			66-100+yrs	64-100+yrs	-3.01
	2-22yrs	2-24yrs	18.13			68-100+yrs	66-100+yrs	-5.2
	2-24yrs	2-26yrs	15.09			70-100+yrs	68-100+yrs	-5.28
	2-26yrs	2-28yrs	13.29			72-100+yrs	70-100+yrs	-5.35
	2-28yrs	2-30yrs	10.01			74-100+yrs	72-100+yrs	-4.92
	2-30yrs	2-32yrs	9.66			76-100+yrs	74-100+yrs	-4.49
	2-32yrs	2-34yrs	10.75			78-100+yrs	76-100+yrs	-4.12
	2-34yrs	2-36yrs	13.58			80-100+yrs	78-100+yrs	-4.53
	2-36yrs	2-38yrs	15.27			82-100+yrs	80-100+yrs	-5.1
	2-38yrs	2-40yrs	15.82			84-100+yrs	82-100+yrs	-5.22
	2-40yrs	2-42yrs	13.31			86-100+yrs	84-100+yrs	-4.16
	2-42yrs	2-44yrs	10.46			88-100+yrs	86-100+yrs	-2.18
	2-44yrs	2-46yrs	5.5			90-100+yrs	88-100+yrs	-3.36
	2-46yrs	2-48yrs	3.25			92-100+yrs	90-100+yrs	-4.04
	2-48yrs	2-50yrs	1.55			94-100+yrs	92-100+yrs	-3.38
	2-50yrs	2-52yrs	-0.01			96-100+yrs	94-100+yrs	-1.3
	2-52yrs	2-54yrs	-0.18			98-100+yrs	96-100+yrs	2.86
	2-54yrs	2-56yrs	-0.77			100+yrs	98-100+yrs	12.41
	2-56yrs	2-58yrs	-0.06		2-46yrs	48-100+yrs	46-100+yrs	1.47
	2-58yrs	2-60yrs	1.16			50-100+yrs	48-100+yrs	0.76
	2-60yrs	2-62yrs	-1.52			52-100+yrs	50-100+yrs	-0.43
	2-62yrs	2-64yrs	-3.38			54-100+yrs	52-100+yrs	-0.74
	2-64yrs	2-66yrs	-4.85			56-100+yrs	54-100+yrs	-0.5
	2-66yrs	2-68yrs	-5.69			58-100+yrs	56-100+yrs	-0.19
	2-68yrs	2-70yrs	-5.58			60-100+yrs	58-100+yrs	1.54
	2-70yrs	2-72yrs	-5.61			62-100+yrs	60-100+yrs	1.85
	2-72yrs	2-74yrs	-5.3			64-100+yrs	62-100+yrs	-1.42
	2-74yrs	2-76yrs	-4.62			66-100+yrs	64-100+yrs	-3.2
	2-76yrs	2-78yrs	-4.76			68-100+yrs	66-100+yrs	-5.27
	2-78yrs	2-80yrs	-5.3			70-100+yrs	68-100+yrs	-5.35
	2-80yrs	2-82yrs	-5.55			72-100+yrs	70-100+yrs	-5.42
	2-82yrs	2-84yrs	-5.77			74-100+yrs	72-100+yrs	-4.99
86-100+yrs	2yrs	2-4yrs	42.78			76-100+yrs	74-100+yrs	-4.57
	2-4yrs	2-6yrs	43.17			78-100+yrs	76-100+yrs	-4.19
	2-6yrs	2-8yrs	17.81			80-100+yrs	78-100+yrs	-4.6
	2-8yrs	2-10yrs	4.43			82-100+yrs	80-100+yrs	-5.16
	2-10yrs	2-12yrs	-24.98			84-100+yrs	82-100+yrs	-5.29
	2-12yrs	2-14yrs	8.52			86-100+yrs	84-100+yrs	-4.22
	2-14yrs	2-16yrs	80.01			88-100+yrs	86-100+yrs	-2.28
	2-16yrs	2-18yrs	61.47			90-100+yrs	88-100+yrs	-3.44
	2-18yrs	2-20yrs	35.07			92-100+yrs	90-100+yrs	-4.11
	2-20yrs	2-22yrs	24.99			94-100+yrs	92-100+yrs	-3.47
	2-22yrs	2-24yrs	18.16			96-100+yrs	94-100+yrs	-1.45
	2-24yrs	2-26yrs	15.12			98-100+yrs	96-100+yrs	2.7
	2-26yrs	2-28yrs	13.31			100+yrs	98-100+yrs	11.92
	2-28yrs	2-30yrs	10.03		2-48yrs	50-100+yrs	48-100+yrs	0.44
	2-30yrs	2-32yrs	9.67			52-100+yrs	50-100+yrs	-0.7
	2-32yrs	2-34yrs	10.76			54-100+yrs	52-100+yrs	-1
	2-34yrs	2-36yrs	13.6			56-100+yrs	54-100+yrs	-0.78
	2-36yrs	2-38yrs	15.29			58-100+yrs	56-100+yrs	-0.5
	2-38yrs	2-40yrs	15.83			60-100+yrs	58-100+yrs	1.18
	2-40yrs	2-42yrs	13.32			62-100+yrs	60-100+yrs	1.46
	2-42yrs	2-44yrs	10.47			64-100+yrs	62-100+yrs	-1.7
	2-44yrs	2-46yrs	5.51			66-100+yrs	64-100+yrs	-3.36
	2-46yrs	2-48yrs	3.25			68-100+yrs	66-100+yrs	-5.33
	2-48yrs	2-50yrs	1.55			70-100+yrs	68-100+yrs	-5.4
	2-50yrs	2-52yrs	-0.01			72-100+yrs	70-100+yrs	-5.48
	2-52yrs	2-54yrs	-0.18			74-100+yrs	72-100+yrs	-5.05
	2-54yrs	2-56yrs	-0.77			76-100+yrs	74-100+yrs	-4.63
	2-56yrs	2-58yrs	-0.05			78-100+yrs	76-100+yrs	-4.24
	2-58yrs	2-60yrs	1.16			80-100+yrs	78-100+yrs	-4.65
	2-60yrs	2-62yrs	-1.52			82-100+yrs	80-100+yrs	-5.2
	2-62yrs	2-64yrs	-3.38			84-100+yrs	82-100+yrs	-5.34
	2-64yrs	2-66yrs	-4.85			86-100+yrs	84-100+yrs	-4.26
	2-66yrs	2-68yrs	-5.69			88-100+yrs	86-100+yrs	-2.36
	2-68yrs	2-70yrs	-5.57			90-100+yrs	88-100+yrs	-3.51
	2-70yrs	2-72yrs	-5.61			92-100+yrs	90-100+yrs	-4.17
	2-72yrs	2-74yrs	-5.29			94-100+yrs	92-100+yrs	-3.55
	2-74yrs	2-76yrs	-4.62			96-100+yrs	94-100+yrs	-1.55
	2-76yrs	2-78yrs	-4.76			98-100+yrs	96-100+yrs	2.51
	2-78yrs	2-80yrs	-5.29			100+yrs	98-100+yrs	11.53
	2-80yrs	2-82yrs	-5.55		2-50yrs	52-100+yrs	50-100+yrs	-1.09
	2-82yrs	2-84yrs	-5.9			54-100+yrs	52-100+yrs	-1.23
	2-84yrs	2-86yrs	-3.07			56-100+yrs	54-100+yrs	-1.03
88-100+yrs	2yrs	2-4yrs	42.85			58-100+yrs	56-100+yrs	-0.76
	2-4yrs	2-6yrs	43.23			60-100+yrs	58-100+yrs	0.87
	2-6yrs	2-8yrs	17.92			62-100+yrs	60-100+yrs	1.12
	2-8yrs	2-10yrs	4.49			64-100+yrs	62-100+yrs	-1.94
	2-10yrs	2-12yrs	-24.94			66-100+yrs	64-100+yrs	-3.5
	2-12yrs	2-14yrs	8.49			68-100+yrs	66-100+yrs	-5.37
	2-14yrs	2-16yrs	80			70-100+yrs	68-100+yrs	-5.45
	2-16yrs	2-18yrs	61.54			72-100+yrs	70-100+yrs	-5.52
	2-18yrs	2-20yrs	35.13			74-100+yrs	72-100+yrs	-5.09
	2-20yrs	2-22yrs	25.03			76-100+yrs	74-100+yrs	-4.68
	2-22yrs	2-24yrs	18.2			78-100+yrs	76-100+yrs	-4.29
	2-24yrs	2-26yrs	15.14			80-100+yrs	78-100+yrs	-4.69
	2-26yrs	2-28yrs	13.33			82-100+yrs	80-100+yrs	-5.24
	2-28yrs	2-30yrs	10.05			84-100+yrs	82-100+yrs	-5.38
	2-30yrs	2-32yrs	9.69			86-100+yrs	84-100+yrs	-4.3
	2-32yrs	2-34yrs	10.78			88-100+yrs	86-100+yrs	-2.43
	2-34yrs	2-36yrs	13.61			90-100+yrs	88-100+yrs	-3.56
	2-36yrs	2-38yrs	15.31			92-100+yrs	90-100+yrs	-4.22
	2-38yrs	2-40yrs	15.85			94-100+yrs	92-100+yrs	-3.61
	2-40yrs	2-42yrs	13.33			96-100+yrs	94-100+yrs	-1.64
	2-42yrs	2-44yrs	10.48			98-100+yrs	96-100+yrs	2.39
	2-44yrs	2-46yrs	5.52			100+yrs	98-100+yrs	11.27
	2-46yrs	2-48yrs	3.26		2-52yrs	54-100+yrs	52-100+yrs	-1.3
	2-48yrs	2-50yrs	1.55			56-100+yrs	54-100+yrs	-1.23
	2-50yrs	2-52yrs	0			58-100+yrs	56-100+yrs	-0.98
	2-52yrs	2-54yrs	-0.17			60-100+yrs	58-100+yrs	0.6
	2-54yrs	2-56yrs	-0.76			62-100+yrs	60-100+yrs	0.83
	2-56yrs	2-58yrs	-0.05			64-100+yrs	62-100+yrs	-2.15
	2-58yrs	2-60yrs	1.17			66-100+yrs	64-100+yrs	-3.62
	2-60yrs	2-62yrs	-1.51			68-100+yrs	66-100+yrs	-5.41
	2-62yrs	2-64yrs	-3.38			70-100+yrs	68-100+yrs	-5.49
	2-64yrs	2-66yrs	-4.84			72-100+yrs	70-100+yrs	-5.55
	2-66yrs	2-68yrs	-5.68			74-100+yrs	72-100+yrs	-5.13
	2-68yrs	2-70yrs	-5.57			76-100+yrs	74-100+yrs	-4.72
	2-70yrs	2-72yrs	-5.6			78-100+yrs	76-100+yrs	-4.32
	2-72yrs	2-74yrs	-5.29			80-100+yrs	78-100+yrs	-4.73
	2-74yrs	2-76yrs	-4.61			82-100+yrs	80-100+yrs	-5.27
	2-76yrs	2-78yrs	-4.75			84-100+yrs	82-100+yrs	-5.42
	2-78yrs	2-80yrs	-5.29			86-100+yrs	84-100+yrs	-4.34
	2-80yrs	2-82yrs	-5.55			88-100+yrs	86-100+yrs	-2.48
	2-82yrs	2-84yrs	-5.89			90-100+yrs	88-100+yrs	-3.61
	2-84yrs	2-86yrs	-3.03			92-100+yrs	90-100+yrs	-4.26
	2-86yrs	2-88yrs	-2.72			94-100+yrs	92-100+yrs	-3.66
90-100+yrs	2yrs	2-4yrs	42.88			96-100+yrs	94-100+yrs	-1.7
	2-4yrs	2-6yrs	43.26			98-100+yrs	96-100+yrs	2.3
	2-6yrs	2-8yrs	17.99			100+yrs	98-100+yrs	11.01
	2-8yrs	2-10yrs	4.53		2-54yrs	56-100+yrs	54-100+yrs	-1.66
	2-10yrs	2-12yrs	-24.92			58-100+yrs	56-100+yrs	-1.18
	2-12yrs	2-14yrs	8.48			60-100+yrs	58-100+yrs	0.36
	2-14yrs	2-16yrs	80			62-100+yrs	60-100+yrs	0.57
	2-16yrs	2-18yrs	61.58			64-100+yrs	62-100+yrs	-2.33
	2-18yrs	2-20yrs	35.16			66-100+yrs	64-100+yrs	-3.72
	2-20yrs	2-22yrs	25.06			68-100+yrs	66-100+yrs	-5.44
	2-22yrs	2-24yrs	18.22			70-100+yrs	68-100+yrs	-5.52
	2-24yrs	2-26yrs	15.16			72-100+yrs	70-100+yrs	-5.58
	2-26yrs	2-28yrs	13.35			74-100+yrs	72-100+yrs	-5.16
	2-28yrs	2-30yrs	10.06			76-100+yrs	74-100+yrs	-4.75
	2-30yrs	2-32yrs	9.7			78-100+yrs	76-100+yrs	-4.36
	2-32yrs	2-34yrs	10.78			80-100+yrs	78-100+yrs	-4.76
	2-34yrs	2-36yrs	13.62			82-100+yrs	80-100+yrs	-5.3
	2-36yrs	2-38yrs	15.32			84-100+yrs	82-100+yrs	-5.44
	2-38yrs	2-40yrs	15.85			86-100+yrs	84-100+yrs	-4.37
	2-40yrs	2-42yrs	13.33			88-100+yrs	86-100+yrs	-2.53
	2-42yrs	2-44yrs	10.48			90-100+yrs	88-100+yrs	-3.65
	2-44yrs	2-46yrs	5.52			92-100+yrs	90-100+yrs	-4.29
	2-46yrs	2-48yrs	3.26			94-100+yrs	92-100+yrs	-3.7
	2-48yrs	2-50yrs	1.56			96-100+yrs	94-100+yrs	-1.77
	2-50yrs	2-52yrs	0			98-100+yrs	96-100+yrs	2.2
	2-52yrs	2-54yrs	-0.17			100+yrs	98-100+yrs	10.86
	2-54yrs	2-56yrs	-0.76		2-56yrs	58-100+yrs	56-100+yrs	-1.05
	2-56yrs	2-58yrs	-0.05			60-100+yrs	58-100+yrs	0.14
	2-58yrs	2-60yrs	1.17			62-100+yrs	60-100+yrs	0.33
	2-60yrs	2-62yrs	-1.51			64-100+yrs	62-100+yrs	-2.51
	2-62yrs	2-64yrs	-3.37			66-100+yrs	64-100+yrs	-3.82
	2-64yrs	2-66yrs	-4.84			68-100+yrs	66-100+yrs	-5.48
	2-66yrs	2-68yrs	-5.68			70-100+yrs	68-100+yrs	-5.55
	2-68yrs	2-70yrs	-5.57			72-100+yrs	70-100+yrs	-5.61
	2-70yrs	2-72yrs	-5.6			74-100+yrs	72-100+yrs	-5.2
	2-72yrs	2-74yrs	-5.29			76-100+yrs	74-100+yrs	-4.79
	2-74yrs	2-76yrs	-4.61			78-100+yrs	76-100+yrs	-4.38
	2-76yrs	2-78yrs	-4.75			80-100+yrs	78-100+yrs	-4.78
	2-78yrs	2-80yrs	-5.28			82-100+yrs	80-100+yrs	-5.32
	2-80yrs	2-82yrs	-5.54			84-100+yrs	82-100+yrs	-5.47
	2-82yrs	2-84yrs	-5.89			86-100+yrs	84-100+yrs	-4.4
	2-84yrs	2-86yrs	-3.03			88-100+yrs	86-100+yrs	-2.57
	2-86yrs	2-88yrs	-3.12			90-100+yrs	88-100+yrs	-3.68
	2-88yrs	2-90yrs	-4.35			92-100+yrs	90-100+yrs	-4.33
92-100+yrs	2yrs	2-4yrs	42.91			94-100+yrs	92-100+yrs	-3.73
	2-4yrs	2-6yrs	43.29			96-100+yrs	94-100+yrs	-1.83
	2-6yrs	2-8yrs	18.03			98-100+yrs	96-100+yrs	2.17
	2-8yrs	2-10yrs	4.56			100+yrs	98-100+yrs	10.63
	2-10yrs	2-12yrs	-24.9		2-58yrs	60-100+yrs	58-100+yrs	0.45
	2-12yrs	2-14yrs	8.47			62-100+yrs	60-100+yrs	0.09
	2-14yrs	2-16yrs	80			64-100+yrs	62-100+yrs	-2.68
	2-16yrs	2-18yrs	61.61			66-100+yrs	64-100+yrs	-3.92
	2-18yrs	2-20yrs	35.18			68-100+yrs	66-100+yrs	-5.5
	2-20yrs	2-22yrs	25.07			70-100+yrs	68-100+yrs	-5.58
	2-22yrs	2-24yrs	18.23			72-100+yrs	70-100+yrs	-5.65
	2-24yrs	2-26yrs	15.17			74-100+yrs	72-100+yrs	-5.23
	2-26yrs	2-28yrs	13.35			76-100+yrs	74-100+yrs	-4.82
	2-28yrs	2-30yrs	10.06			78-100+yrs	76-100+yrs	-4.41
	2-30yrs	2-32yrs	9.7			80-100+yrs	78-100+yrs	-4.81
	2-32yrs	2-34yrs	10.79			82-100+yrs	80-100+yrs	-5.35
	2-34yrs	2-36yrs	13.63			84-100+yrs	82-100+yrs	-5.49
	2-36yrs	2-38yrs	15.32			86-100+yrs	84-100+yrs	-4.42
	2-38yrs	2-40yrs	15.86			88-100+yrs	86-100+yrs	-2.61
	2-40yrs	2-42yrs	13.34			90-100+yrs	88-100+yrs	-3.72
	2-42yrs	2-44yrs	10.48			92-100+yrs	90-100+yrs	-4.36
	2-44yrs	2-46yrs	5.52			94-100+yrs	92-100+yrs	-3.77
	2-46yrs	2-48yrs	3.26			96-100+yrs	94-100+yrs	-1.87
	2-48yrs	2-50yrs	1.56			98-100+yrs	96-100+yrs	2.13
	2-50yrs	2-52yrs	0			100+yrs	98-100+yrs	10.37
	2-52yrs	2-54yrs	-0.17		2-60yrs	62-100+yrs	60-100+yrs	-0.91
	2-54yrs	2-56yrs	-0.76			64-100+yrs	62-100+yrs	-2.86
	2-56yrs	2-58yrs	-0.05			66-100+yrs	64-100+yrs	-4.02
	2-58yrs	2-60yrs	1.17			68-100+yrs	66-100+yrs	-5.54
	2-60yrs	2-62yrs	-1.51			70-100+yrs	68-100+yrs	-5.61
	2-62yrs	2-64yrs	-3.37			72-100+yrs	70-100+yrs	-5.68
	2-64yrs	2-66yrs	-4.84			74-100+yrs	72-100+yrs	-5.27
	2-66yrs	2-68yrs	-5.68			76-100+yrs	74-100+yrs	-4.86
	2-68yrs	2-70yrs	-5.56			78-100+yrs	76-100+yrs	-4.45
	2-70yrs	2-72yrs	-5.6			80-100+yrs	78-100+yrs	-4.84
	2-72yrs	2-74yrs	-5.29			82-100+yrs	80-100+yrs	-5.37
	2-74yrs	2-76yrs	-4.61			84-100+yrs	82-100+yrs	-5.51
	2-76yrs	2-78yrs	-4.75			86-100+yrs	84-100+yrs	-4.45
	2-78yrs	2-80yrs	-5.28			88-100+yrs	86-100+yrs	-2.65
	2-80yrs	2-82yrs	-5.54			90-100+yrs	88-100+yrs	-3.74
	2-82yrs	2-84yrs	-5.89			92-100+yrs	90-100+yrs	-4.39
	2-84yrs	2-86yrs	-3.03			94-100+yrs	92-100+yrs	-3.8
	2-86yrs	2-88yrs	-3.11			96-100+yrs	94-100+yrs	-1.93
	2-88yrs	2-90yrs	-4.48			98-100+yrs	96-100+yrs	1.99
	2-90yrs	2-92yrs	-4.51			100+yrs	98-100+yrs	10.32
94-100+yrs	2yrs	2-4yrs	42.93		2-62yrs	64-100+yrs	62-100+yrs	-3.16
	2-4yrs	2-6yrs	43.3			66-100+yrs	64-100+yrs	-4.1
	2-6yrs	2-8yrs	18.07			68-100+yrs	66-100+yrs	-5.56
	2-8yrs	2-10yrs	4.58			70-100+yrs	68-100+yrs	-5.64
	2-10yrs	2-12yrs	-24.89			72-100+yrs	70-100+yrs	-5.71
	2-12yrs	2-14yrs	8.46			74-100+yrs	72-100+yrs	-5.3
	2-14yrs	2-16yrs	80			76-100+yrs	74-100+yrs	-4.9
	2-16yrs	2-18yrs	61.63			78-100+yrs	76-100+yrs	-4.48
	2-18yrs	2-20yrs	35.2			80-100+yrs	78-100+yrs	-4.87
	2-20yrs	2-22yrs	25.09			82-100+yrs	80-100+yrs	-5.39
	2-22yrs	2-24yrs	18.24			84-100+yrs	82-100+yrs	-5.53
	2-24yrs	2-26yrs	15.17			86-100+yrs	84-100+yrs	-4.48
	2-26yrs	2-28yrs	13.36			88-100+yrs	86-100+yrs	-2.67
	2-28yrs	2-30yrs	10.07			90-100+yrs	88-100+yrs	-3.77
	2-30yrs	2-32yrs	9.71			92-100+yrs	90-100+yrs	-4.41
	2-32yrs	2-34yrs	10.79			94-100+yrs	92-100+yrs	-3.83
	2-34yrs	2-36yrs	13.63			96-100+yrs	94-100+yrs	-1.97
	2-36yrs	2-38yrs	15.33			98-100+yrs	96-100+yrs	1.97
	2-38yrs	2-40yrs	15.86			100+yrs	98-100+yrs	10.13
	2-40yrs	2-42yrs	13.34		2-64yrs	66-100+yrs	64-100+yrs	-4.48
	2-42yrs	2-44yrs	10.49			68-100+yrs	66-100+yrs	-5.58
	2-44yrs	2-46yrs	5.52			70-100+yrs	68-100+yrs	-5.66
	2-46yrs	2-48yrs	3.27			72-100+yrs	70-100+yrs	-5.73
	2-48yrs	2-50yrs	1.56			74-100+yrs	72-100+yrs	-5.32
	2-50yrs	2-52yrs	0			76-100+yrs	74-100+yrs	-4.92
	2-52yrs	2-54yrs	-0.17			78-100+yrs	76-100+yrs	-4.51
	2-54yrs	2-56yrs	-0.76			80-100+yrs	78-100+yrs	-4.9
	2-56yrs	2-58yrs	-0.05			82-100+yrs	80-100+yrs	-5.4
	2-58yrs	2-60yrs	1.17			84-100+yrs	82-100+yrs	-5.55
	2-60yrs	2-62yrs	-1.51			86-100+yrs	84-100+yrs	-4.49
	2-62yrs	2-64yrs	-3.37			88-100+yrs	86-100+yrs	-2.69
	2-64yrs	2-66yrs	-4.84			90-100+yrs	88-100+yrs	-3.79
	2-66yrs	2-68yrs	-5.68			92-100+yrs	90-100+yrs	-4.43
	2-68yrs	2-70yrs	-5.56			94-100+yrs	92-100+yrs	-3.84
	2-70yrs	2-72yrs	-5.6			96-100+yrs	94-100+yrs	-2.02
	2-72yrs	2-74yrs	-5.28			98-100+yrs	96-100+yrs	1.95
	2-74yrs	2-76yrs	-4.61			100+yrs	98-100+yrs	9.96
	2-76yrs	2-78yrs	-4.74		2-66yrs	68-100+yrs	66-100+yrs	-5.74
	2-78yrs	2-80yrs	-5.28			70-100+yrs	68-100+yrs	-5.68
	2-80yrs	2-82yrs	-5.54			72-100+yrs	70-100+yrs	-5.75
	2-82yrs	2-84yrs	-5.89			74-100+yrs	72-100+yrs	-5.35
	2-84yrs	2-86yrs	-3.03			76-100+yrs	74-100+yrs	-4.96
	2-86yrs	2-88yrs	-3.11			78-100+yrs	76-100+yrs	-4.54
	2-88yrs	2-90yrs	-4.48			80-100+yrs	78-100+yrs	-4.93
	2-90yrs	2-92yrs	-4.33			82-100+yrs	80-100+yrs	-5.43
	2-92yrs	2-94yrs	-3.87			84-100+yrs	82-100+yrs	-5.57
96-100+yrs	2yrs	2-4yrs	42.95			86-100+yrs	84-100+yrs	-4.52
	2-4yrs	2-6yrs	43.31			88-100+yrs	86-100+yrs	-2.72
	2-6yrs	2-8yrs	18.1			90-100+yrs	88-100+yrs	-3.81
	2-8yrs	2-10yrs	4.6			92-100+yrs	90-100+yrs	-4.45
	2-10yrs	2-12yrs	-24.88			94-100+yrs	92-100+yrs	-3.87
	2-12yrs	2-14yrs	8.45			96-100+yrs	94-100+yrs	-2.04
	2-14yrs	2-16yrs	79.99			98-100+yrs	96-100+yrs	1.89
	2-16yrs	2-18yrs	61.65			100+yrs	98-100+yrs	9.93
	2-18yrs	2-20yrs	35.22		2-68yrs	70-100+yrs	68-100+yrs	-5.58
	2-20yrs	2-22yrs	25.1			72-100+yrs	70-100+yrs	-5.77
	2-22yrs	2-24yrs	18.25			74-100+yrs	72-100+yrs	-5.37
	2-24yrs	2-26yrs	15.18			76-100+yrs	74-100+yrs	-4.98
	2-26yrs	2-28yrs	13.37			78-100+yrs	76-100+yrs	-4.57
	2-28yrs	2-30yrs	10.07			80-100+yrs	78-100+yrs	-4.95
	2-30yrs	2-32yrs	9.71			82-100+yrs	80-100+yrs	-5.45
	2-32yrs	2-34yrs	10.8			84-100+yrs	82-100+yrs	-5.6
	2-34yrs	2-36yrs	13.64			86-100+yrs	84-100+yrs	-4.53
	2-36yrs	2-38yrs	15.34			88-100+yrs	86-100+yrs	-2.74
	2-38yrs	2-40yrs	15.87			90-100+yrs	88-100+yrs	-3.83
	2-40yrs	2-42yrs	13.34			92-100+yrs	90-100+yrs	-4.47
	2-42yrs	2-44yrs	10.49			94-100+yrs	92-100+yrs	-3.89
	2-44yrs	2-46yrs	5.53			96-100+yrs	94-100+yrs	-2.07
	2-46yrs	2-48yrs	3.27			98-100+yrs	96-100+yrs	1.84
	2-48yrs	2-50yrs	1.56			100+yrs	98-100+yrs	9.88
	2-50yrs	2-52yrs	0		2-70yrs	72-100+yrs	70-100+yrs	-5.87
	2-52yrs	2-54yrs	-0.17			74-100+yrs	72-100+yrs	-5.38
	2-54yrs	2-56yrs	-0.76			76-100+yrs	74-100+yrs	-5
	2-56yrs	2-58yrs	-0.04			78-100+yrs	76-100+yrs	-4.59
	2-58yrs	2-60yrs	1.17			80-100+yrs	78-100+yrs	-4.97
	2-60yrs	2-62yrs	-1.51			82-100+yrs	80-100+yrs	-5.47
	2-62yrs	2-64yrs	-3.37			84-100+yrs	82-100+yrs	-5.61
	2-64yrs	2-66yrs	-4.84			86-100+yrs	84-100+yrs	-4.55
	2-66yrs	2-68yrs	-5.68			88-100+yrs	86-100+yrs	-2.77
	2-68yrs	2-70yrs	-5.56			90-100+yrs	88-100+yrs	-3.85
	2-70yrs	2-72yrs	-5.59			92-100+yrs	90-100+yrs	-4.49
	2-72yrs	2-74yrs	-5.28			94-100+yrs	92-100+yrs	-3.92
	2-74yrs	2-76yrs	-4.61			96-100+yrs	94-100+yrs	-2.1
	2-76yrs	2-78yrs	-4.74			98-100+yrs	96-100+yrs	1.79
	2-78yrs	2-80yrs	-5.28			100+yrs	98-100+yrs	9.78
	2-80yrs	2-82yrs	-5.54		2-72yrs	74-100+yrs	72-100+yrs	-5.37
	2-82yrs	2-84yrs	-5.89			76-100+yrs	74-100+yrs	-5.02
	2-84yrs	2-86yrs	-3.03			78-100+yrs	76-100+yrs	-4.61
	2-86yrs	2-88yrs	-3.12			80-100+yrs	78-100+yrs	-4.98
	2-88yrs	2-90yrs	-4.48			82-100+yrs	80-100+yrs	-5.49
	2-90yrs	2-92yrs	-4.33			84-100+yrs	82-100+yrs	-5.63
	2-92yrs	2-94yrs	-3.52			86-100+yrs	84-100+yrs	-4.57
	2-94yrs	2-96yrs	-1.17			88-100+yrs	86-100+yrs	-2.79
98-100+yrs	2yrs	2-4yrs	42.97			90-100+yrs	88-100+yrs	-3.87
	2-4yrs	2-6yrs	43.32			92-100+yrs	90-100+yrs	-4.51
	2-6yrs	2-8yrs	18.14			94-100+yrs	92-100+yrs	-3.93
	2-8yrs	2-10yrs	4.61			96-100+yrs	94-100+yrs	-2.14
	2-10yrs	2-12yrs	-24.87			98-100+yrs	96-100+yrs	1.76
	2-12yrs	2-14yrs	8.44			100+yrs	98-100+yrs	9.59
	2-14yrs	2-16yrs	79.98		2-74yrs	76-100+yrs	74-100+yrs	-4.68
	2-16yrs	2-18yrs	61.67			78-100+yrs	76-100+yrs	-4.62
	2-18yrs	2-20yrs	35.23			80-100+yrs	78-100+yrs	-5
	2-20yrs	2-22yrs	25.11			82-100+yrs	80-100+yrs	-5.5
	2-22yrs	2-24yrs	18.26			84-100+yrs	82-100+yrs	-5.64
	2-24yrs	2-26yrs	15.19			86-100+yrs	84-100+yrs	-4.59
	2-26yrs	2-28yrs	13.37			88-100+yrs	86-100+yrs	-2.81
	2-28yrs	2-30yrs	10.08			90-100+yrs	88-100+yrs	-3.89
	2-30yrs	2-32yrs	9.72			92-100+yrs	90-100+yrs	-4.52
	2-32yrs	2-34yrs	10.8			94-100+yrs	92-100+yrs	-3.95
	2-34yrs	2-36yrs	13.64			96-100+yrs	94-100+yrs	-2.16
	2-36yrs	2-38yrs	15.34			98-100+yrs	96-100+yrs	1.7
	2-38yrs	2-40yrs	15.87			100+yrs	98-100+yrs	9.61
	2-40yrs	2-42yrs	13.35		2-76yrs	78-100+yrs	76-100+yrs	-4.64
	2-42yrs	2-44yrs	10.49			80-100+yrs	78-100+yrs	-5.01
	2-44yrs	2-46yrs	5.53			82-100+yrs	80-100+yrs	-5.51
	2-46yrs	2-48yrs	3.27			84-100+yrs	82-100+yrs	-5.66
	2-48yrs	2-50yrs	1.56			86-100+yrs	84-100+yrs	-4.6
	2-50yrs	2-52yrs	0			88-100+yrs	86-100+yrs	-2.83
	2-52yrs	2-54yrs	-0.17			90-100+yrs	88-100+yrs	-3.9
	2-54yrs	2-56yrs	-0.76			92-100+yrs	90-100+yrs	-4.54
	2-56yrs	2-58yrs	-0.04			94-100+yrs	92-100+yrs	-3.97
	2-58yrs	2-60yrs	1.17			96-100+yrs	94-100+yrs	-2.19
	2-60yrs	2-62yrs	-1.51			98-100+yrs	96-100+yrs	1.66
	2-62yrs	2-64yrs	-3.37			100+yrs	98-100+yrs	9.54
	2-64yrs	2-66yrs	-4.84		2-78yrs	80-100+yrs	78-100+yrs	-5.11
	2-66yrs	2-68yrs	-5.68			82-100+yrs	80-100+yrs	-5.52
	2-68yrs	2-70yrs	-5.56			84-100+yrs	82-100+yrs	-5.67
	2-70yrs	2-72yrs	-5.59			86-100+yrs	84-100+yrs	-4.61
	2-72yrs	2-74yrs	-5.28			88-100+yrs	86-100+yrs	-2.85
	2-74yrs	2-76yrs	-4.61			90-100+yrs	88-100+yrs	-3.92
	2-76yrs	2-78yrs	-4.74			92-100+yrs	90-100+yrs	-4.55
	2-78yrs	2-80yrs	-5.28			94-100+yrs	92-100+yrs	-3.99
	2-80yrs	2-82yrs	-5.54			96-100+yrs	94-100+yrs	-2.19
	2-82yrs	2-84yrs	-5.89			98-100+yrs	96-100+yrs	1.63
	2-84yrs	2-86yrs	-3.02			100+yrs	98-100+yrs	9.45
	2-86yrs	2-88yrs	-3.11		2-80yrs	82-100+yrs	80-100+yrs	-5.53
	2-88yrs	2-90yrs	-4.48			84-100+yrs	82-100+yrs	-5.67
	2-90yrs	2-92yrs	-4.32			86-100+yrs	84-100+yrs	-4.62
	2-92yrs	2-94yrs	-3.52			88-100+yrs	86-100+yrs	-2.86
	2-94yrs	2-96yrs	-0.49			90-100+yrs	88-100+yrs	-3.93
	2-96yrs	2-98yrs	3.06			92-100+yrs	90-100+yrs	-4.56
100+yrs	2yrs	2-4yrs	42.99			94-100+yrs	92-100+yrs	-4
	2-4yrs	2-6yrs	43.33			96-100+yrs	94-100+yrs	-2.22
	2-6yrs	2-8yrs	18.17			98-100+yrs	96-100+yrs	1.62
	2-8yrs	2-10yrs	4.63			100+yrs	98-100+yrs	9.41
	2-10yrs	2-12yrs	-24.86		2-82yrs	84-100+yrs	82-100+yrs	-5.77
	2-12yrs	2-14yrs	8.43			86-100+yrs	84-100+yrs	-4.63
	2-14yrs	2-16yrs	79.96			88-100+yrs	86-100+yrs	-2.87
	2-16yrs	2-18yrs	61.69			90-100+yrs	88-100+yrs	-3.94
	2-18yrs	2-20yrs	35.25			92-100+yrs	90-100+yrs	-4.57
	2-20yrs	2-22yrs	25.12			94-100+yrs	92-100+yrs	-4.01
	2-22yrs	2-24yrs	18.27			96-100+yrs	94-100+yrs	-2.23
	2-24yrs	2-26yrs	15.19			98-100+yrs	96-100+yrs	1.6
	2-26yrs	2-28yrs	13.38			100+yrs	98-100+yrs	9.37
	2-28yrs	2-30yrs	10.08		2-84yrs	86-100+yrs	84-100+yrs	-3.07
	2-30yrs	2-32yrs	9.72			88-100+yrs	86-100+yrs	-2.87
	2-32yrs	2-34yrs	10.8			90-100+yrs	88-100+yrs	-3.94
	2-34yrs	2-36yrs	13.64			92-100+yrs	90-100+yrs	-4.57
	2-36yrs	2-38yrs	15.34			94-100+yrs	92-100+yrs	-4.01
	2-38yrs	2-40yrs	15.87			96-100+yrs	94-100+yrs	-2.25
	2-40yrs	2-42yrs	13.35			98-100+yrs	96-100+yrs	1.59
	2-42yrs	2-44yrs	10.49			100+yrs	98-100+yrs	9.29
	2-44yrs	2-46yrs	5.53		2-86yrs	88-100+yrs	86-100+yrs	-2.72
	2-46yrs	2-48yrs	3.27			90-100+yrs	88-100+yrs	-3.95
	2-48yrs	2-50yrs	1.56			92-100+yrs	90-100+yrs	-4.57
	2-50yrs	2-52yrs	0			94-100+yrs	92-100+yrs	-4.02
	2-52yrs	2-54yrs	-0.17			96-100+yrs	94-100+yrs	-2.24
	2-54yrs	2-56yrs	-0.76			98-100+yrs	96-100+yrs	1.57
	2-56yrs	2-58yrs	-0.04			100+yrs	98-100+yrs	9.28
	2-58yrs	2-60yrs	1.17		2-88yrs	90-100+yrs	88-100+yrs	-4.35
	2-60yrs	2-62yrs	-1.51			92-100+yrs	90-100+yrs	-4.58
	2-62yrs	2-64yrs	-3.37			94-100+yrs	92-100+yrs	-4.02
	2-64yrs	2-66yrs	-4.84			96-100+yrs	94-100+yrs	-2.25
	2-66yrs	2-68yrs	-5.68			98-100+yrs	96-100+yrs	1.56
	2-68yrs	2-70yrs	-5.56			100+yrs	98-100+yrs	9.34
	2-70yrs	2-72yrs	-5.59		2-90yrs	92-100+yrs	90-100+yrs	-4.51
	2-72yrs	2-74yrs	-5.28			94-100+yrs	92-100+yrs	-4.03
	2-74yrs	2-76yrs	-4.61			96-100+yrs	94-100+yrs	-2.26
	2-76yrs	2-78yrs	-4.74			98-100+yrs	96-100+yrs	1.54
	2-78yrs	2-80yrs	-5.28			100+yrs	98-100+yrs	9.33
	2-80yrs	2-82yrs	-5.54		2-92yrs	94-100+yrs	92-100+yrs	-3.87
	2-82yrs	2-84yrs	-5.89			96-100+yrs	94-100+yrs	-2.25
	2-84yrs	2-86yrs	-3.02			98-100+yrs	96-100+yrs	1.55
	2-86yrs	2-88yrs	-3.11			100+yrs	98-100+yrs	9.2
	2-88yrs	2-90yrs	-4.48		2-94yrs	96-100+yrs	94-100+yrs	-1.17
	2-90yrs	2-92yrs	-4.32			98-100+yrs	96-100+yrs	1.57
	2-92yrs	2-94yrs	-3.52			100+yrs	98-100+yrs	9.26
	2-94yrs	2-96yrs	-0.49		2-96yrs	98-100+yrs	96-100+yrs	3.06
	2-96yrs	2-98yrs	4.32			100+yrs	98-100+yrs	9.22
	2-98yrs	2-100+yrs	14.29		2-98yrs	100+yrs	98-100+yrs	14.29
Not included	2yrs	2-4yrs	42.99		Not included	4-100+yrs	2-100+yrs	2.84
	2-4yrs	2-6yrs	43.33			6-100+yrs	4-100+yrs	17.55
	2-6yrs	2-8yrs	18.19			8-100+yrs	6-100+yrs	20.61
	2-8yrs	2-10yrs	4.64			10-100+yrs	8-100+yrs	33.64
	2-10yrs	2-12yrs	-24.86			12-100+yrs	10-100+yrs	41.95
	2-12yrs	2-14yrs	8.42			14-100+yrs	12-100+yrs	18.65
	2-14yrs	2-16yrs	79.95			16-100+yrs	14-100+yrs	-5.19
	2-16yrs	2-18yrs	61.7			18-100+yrs	16-100+yrs	-19.42
	2-18yrs	2-20yrs	35.26			20-100+yrs	18-100+yrs	7.98
	2-20yrs	2-22yrs	25.13			22-100+yrs	20-100+yrs	8.23
	2-22yrs	2-24yrs	18.27			24-100+yrs	22-100+yrs	7.28
	2-24yrs	2-26yrs	15.2			26-100+yrs	24-100+yrs	7.1
	2-26yrs	2-28yrs	13.38			28-100+yrs	26-100+yrs	8.51
	2-28yrs	2-30yrs	10.08			30-100+yrs	28-100+yrs	8.02
	2-30yrs	2-32yrs	9.72			32-100+yrs	30-100+yrs	8.39
	2-32yrs	2-34yrs	10.81			34-100+yrs	32-100+yrs	10.14
	2-34yrs	2-36yrs	13.65			36-100+yrs	34-100+yrs	13.5
	2-36yrs	2-38yrs	15.35			38-100+yrs	36-100+yrs	18.86
	2-38yrs	2-40yrs	15.88			40-100+yrs	38-100+yrs	22.96
	2-40yrs	2-42yrs	13.35			42-100+yrs	40-100+yrs	23.98
	2-42yrs	2-44yrs	10.49			44-100+yrs	42-100+yrs	23.53
	2-44yrs	2-46yrs	5.53			46-100+yrs	44-100+yrs	19.11
	2-46yrs	2-48yrs	3.27			48-100+yrs	46-100+yrs	14.41
	2-48yrs	2-50yrs	1.56			50-100+yrs	48-100+yrs	13.96
	2-50yrs	2-52yrs	0			52-100+yrs	50-100+yrs	12.56
	2-52yrs	2-54yrs	-0.17			54-100+yrs	52-100+yrs	12.44
	2-54yrs	2-56yrs	-0.76			56-100+yrs	54-100+yrs	13.5
	2-56yrs	2-58yrs	-0.04			58-100+yrs	56-100+yrs	14.69
	2-58yrs	2-60yrs	1.18			60-100+yrs	58-100+yrs	19.19
	2-60yrs	2-62yrs	-1.51			62-100+yrs	60-100+yrs	20.04
	2-62yrs	2-64yrs	-3.37			64-100+yrs	62-100+yrs	12.03
	2-64yrs	2-66yrs	-4.84			66-100+yrs	64-100+yrs	7.45
	2-66yrs	2-68yrs	-5.68			68-100+yrs	66-100+yrs	2.55
	2-68yrs	2-70yrs	-5.56			70-100+yrs	68-100+yrs	2.56
	2-70yrs	2-72yrs	-5.59			72-100+yrs	70-100+yrs	2.24
	2-72yrs	2-74yrs	-5.28			74-100+yrs	72-100+yrs	2.97
	2-74yrs	2-76yrs	-4.6			76-100+yrs	74-100+yrs	3.41
	2-76yrs	2-78yrs	-4.74			78-100+yrs	76-100+yrs	4.1
	2-78yrs	2-80yrs	-5.28			80-100+yrs	78-100+yrs	3.24
	2-80yrs	2-82yrs	-5.54			82-100+yrs	80-100+yrs	1.56
	2-82yrs	2-84yrs	-5.88			84-100+yrs	82-100+yrs	1.53
	2-84yrs	2-86yrs	-3.02			86-100+yrs	84-100+yrs	3.72
	2-86yrs	2-88yrs	-3.11			88-100+yrs	86-100+yrs	7.67
	2-88yrs	2-90yrs	-4.47			90-100+yrs	88-100+yrs	4.31
	2-90yrs	2-92yrs	-4.32			92-100+yrs	90-100+yrs	3.48
	2-92yrs	2-94yrs	-3.52			94-100+yrs	92-100+yrs	5.83
	2-94yrs	2-96yrs	-0.48			96-100+yrs	94-100+yrs	12.68
	2-96yrs	2-98yrs	4.32			98-100+yrs	96-100+yrs	25.92
	2-98yrs	2-100+yrs	8.32			100+yrs	98-100+yrs	59.84

## Sheet: Scen_3
Threshold vaccine dose price for an incremental expansion in age coverage for a low-risk vaccine programme.
Predictions used the most likely set of parameters and give a cost effective threshold at £20,000 per QALY with 1.5% discounting.
All values in £.
Expansion of young-age centric low-risk programme					Expansion of elder-age centric low-risk programme
Elder-age centric programme coverage	Reference young-age centric programme	Alternate young-age centric programme	Threshold price (£)		Young-age centric programme coverage	Reference elder-age centric programme	Alternate elder-age centric programme	Threshold price (£)
4-100+yrs	2yrs	2-4yrs	7.72		2yrs	4-100+yrs	2-100+yrs	7.72
6-100+yrs	2yrs	2-4yrs	11.45			6-100+yrs	4-100+yrs	13.5
	2-4yrs	2-6yrs	11.74			8-100+yrs	6-100+yrs	15.56
8-100+yrs	2yrs	2-4yrs	12.69			10-100+yrs	8-100+yrs	25.03
	2-4yrs	2-6yrs	13.96			12-100+yrs	10-100+yrs	31.52
	2-6yrs	2-8yrs	12.25			14-100+yrs	12-100+yrs	26.88
10-100+yrs	2yrs	2-4yrs	12.88			16-100+yrs	14-100+yrs	1.04
	2-4yrs	2-6yrs	20.85			18-100+yrs	16-100+yrs	-14.65
	2-6yrs	2-8yrs	15.76			20-100+yrs	18-100+yrs	5.54
	2-8yrs	2-10yrs	15.45			22-100+yrs	20-100+yrs	5.61
12-100+yrs	2yrs	2-4yrs	12.15			24-100+yrs	22-100+yrs	4.86
	2-4yrs	2-6yrs	25.77			26-100+yrs	24-100+yrs	4.68
	2-6yrs	2-8yrs	19.78			28-100+yrs	26-100+yrs	5.88
	2-8yrs	2-10yrs	16.85			30-100+yrs	28-100+yrs	5.64
	2-10yrs	2-12yrs	26.63			32-100+yrs	30-100+yrs	5.77
14-100+yrs	2yrs	2-4yrs	6.64			34-100+yrs	32-100+yrs	7.51
	2-4yrs	2-6yrs	16.64			36-100+yrs	34-100+yrs	10.5
	2-6yrs	2-8yrs	17.94			38-100+yrs	36-100+yrs	15.25
	2-8yrs	2-10yrs	17.12			40-100+yrs	38-100+yrs	19.21
	2-10yrs	2-12yrs	43.69			42-100+yrs	40-100+yrs	20.8
	2-12yrs	2-14yrs	31.64			44-100+yrs	42-100+yrs	20.91
16-100+yrs	2yrs	2-4yrs	-0.78			46-100+yrs	44-100+yrs	16.82
	2-4yrs	2-6yrs	5.59			48-100+yrs	46-100+yrs	12.5
	2-6yrs	2-8yrs	11.96			50-100+yrs	48-100+yrs	11.5
	2-8yrs	2-10yrs	14.15			52-100+yrs	50-100+yrs	10.28
	2-10yrs	2-12yrs	39.07			54-100+yrs	52-100+yrs	10.2
	2-12yrs	2-14yrs	32.54			56-100+yrs	54-100+yrs	11.34
	2-14yrs	2-16yrs	44.42			58-100+yrs	56-100+yrs	12.6
18-100+yrs	2yrs	2-4yrs	-7.02			60-100+yrs	58-100+yrs	16.87
	2-4yrs	2-6yrs	-8.79			62-100+yrs	60-100+yrs	17.86
	2-6yrs	2-8yrs	-1.24			64-100+yrs	62-100+yrs	10.6
	2-8yrs	2-10yrs	5.46			66-100+yrs	64-100+yrs	6.18
	2-10yrs	2-12yrs	25.39			68-100+yrs	66-100+yrs	1.49
	2-12yrs	2-14yrs	31.8			70-100+yrs	68-100+yrs	1.45
	2-14yrs	2-16yrs	55.55			72-100+yrs	70-100+yrs	1.05
	2-16yrs	2-18yrs	33.9			74-100+yrs	72-100+yrs	1.69
20-100+yrs	2yrs	2-4yrs	-6.91			76-100+yrs	74-100+yrs	2.05
	2-4yrs	2-6yrs	-10.16			78-100+yrs	76-100+yrs	2.59
	2-6yrs	2-8yrs	-3			80-100+yrs	78-100+yrs	1.82
	2-8yrs	2-10yrs	4.33			82-100+yrs	80-100+yrs	0.32
	2-10yrs	2-12yrs	24.26			84-100+yrs	82-100+yrs	0.31
	2-12yrs	2-14yrs	32.02			86-100+yrs	84-100+yrs	2.05
	2-14yrs	2-16yrs	56.27			88-100+yrs	86-100+yrs	5.43
	2-16yrs	2-18yrs	22.76			90-100+yrs	88-100+yrs	2.41
	2-18yrs	2-20yrs	9.01			92-100+yrs	90-100+yrs	1.76
22-100+yrs	2yrs	2-4yrs	-5.98			94-100+yrs	92-100+yrs	3.89
	2-4yrs	2-6yrs	-10.7			96-100+yrs	94-100+yrs	9.82
	2-6yrs	2-8yrs	-4.39			98-100+yrs	96-100+yrs	21.93
	2-8yrs	2-10yrs	3.28			100+yrs	98-100+yrs	54.9
	2-10yrs	2-12yrs	22.77		2-4yrs	6-100+yrs	4-100+yrs	11.74
	2-12yrs	2-14yrs	32.01			8-100+yrs	6-100+yrs	14.25
	2-14yrs	2-16yrs	56.38			10-100+yrs	8-100+yrs	24.82
	2-16yrs	2-18yrs	24.17			12-100+yrs	10-100+yrs	32.37
	2-18yrs	2-20yrs	9.16			14-100+yrs	12-100+yrs	33.75
	2-20yrs	2-22yrs	6.13			16-100+yrs	14-100+yrs	10.42
24-100+yrs	2yrs	2-4yrs	-4.79			18-100+yrs	16-100+yrs	-6.83
	2-4yrs	2-6yrs	-10.83			20-100+yrs	18-100+yrs	5.41
	2-6yrs	2-8yrs	-5.53			22-100+yrs	20-100+yrs	4.53
	2-8yrs	2-10yrs	2.36			24-100+yrs	22-100+yrs	3.56
	2-10yrs	2-12yrs	21.36			26-100+yrs	24-100+yrs	3.27
	2-12yrs	2-14yrs	32.12			28-100+yrs	26-100+yrs	4.31
	2-14yrs	2-16yrs	56.53			30-100+yrs	28-100+yrs	4.02
	2-16yrs	2-18yrs	25.32			32-100+yrs	30-100+yrs	4.07
	2-18yrs	2-20yrs	10.17			34-100+yrs	32-100+yrs	5.55
	2-20yrs	2-22yrs	5.95			36-100+yrs	34-100+yrs	8.09
	2-22yrs	2-24yrs	3.87			38-100+yrs	36-100+yrs	12.39
26-100+yrs	2yrs	2-4yrs	-3.48			40-100+yrs	38-100+yrs	16.05
	2-4yrs	2-6yrs	-10.56			42-100+yrs	40-100+yrs	17.85
	2-6yrs	2-8yrs	-6.43			44-100+yrs	42-100+yrs	18.44
	2-8yrs	2-10yrs	1.59			46-100+yrs	44-100+yrs	15.24
	2-10yrs	2-12yrs	19.99			48-100+yrs	46-100+yrs	11.24
	2-12yrs	2-14yrs	32.33			50-100+yrs	48-100+yrs	10
	2-14yrs	2-16yrs	56.71			52-100+yrs	50-100+yrs	8.58
	2-16yrs	2-18yrs	26.26			54-100+yrs	52-100+yrs	8.29
	2-18yrs	2-20yrs	11.04			56-100+yrs	54-100+yrs	9.16
	2-20yrs	2-22yrs	6.65			58-100+yrs	56-100+yrs	10.1
	2-22yrs	2-24yrs	3.67			60-100+yrs	58-100+yrs	13.7
	2-24yrs	2-26yrs	2.98			62-100+yrs	60-100+yrs	14.8
28-100+yrs	2yrs	2-4yrs	-1.98			64-100+yrs	62-100+yrs	8.49
	2-4yrs	2-6yrs	-9.9			66-100+yrs	64-100+yrs	4.97
	2-6yrs	2-8yrs	-7.19			68-100+yrs	66-100+yrs	0.95
	2-8yrs	2-10yrs	0.91			70-100+yrs	68-100+yrs	0.94
	2-10yrs	2-12yrs	18.52			72-100+yrs	70-100+yrs	0.57
	2-12yrs	2-14yrs	32.64			74-100+yrs	72-100+yrs	1.3
	2-14yrs	2-16yrs	57			76-100+yrs	74-100+yrs	1.58
	2-16yrs	2-18yrs	27.11			78-100+yrs	76-100+yrs	2.06
	2-18yrs	2-20yrs	11.86			80-100+yrs	78-100+yrs	1.35
	2-20yrs	2-22yrs	7.32			82-100+yrs	80-100+yrs	-0.07
	2-22yrs	2-24yrs	4.21			84-100+yrs	82-100+yrs	-0.18
	2-24yrs	2-26yrs	3.19			86-100+yrs	84-100+yrs	1.46
	2-26yrs	2-28yrs	2.93			88-100+yrs	86-100+yrs	4.73
30-100+yrs	2yrs	2-4yrs	-0.44			90-100+yrs	88-100+yrs	1.87
	2-4yrs	2-6yrs	-8.97			92-100+yrs	90-100+yrs	1.25
	2-6yrs	2-8yrs	-7.77			94-100+yrs	92-100+yrs	3.27
	2-8yrs	2-10yrs	0.29			96-100+yrs	94-100+yrs	8.62
	2-10yrs	2-12yrs	17.07			98-100+yrs	96-100+yrs	20.21
	2-12yrs	2-14yrs	32.92			100+yrs	98-100+yrs	49.85
	2-14yrs	2-16yrs	57.4		2-6yrs	8-100+yrs	6-100+yrs	12.25
	2-16yrs	2-18yrs	27.88			10-100+yrs	8-100+yrs	17.43
	2-18yrs	2-20yrs	12.62			12-100+yrs	10-100+yrs	26.77
	2-20yrs	2-22yrs	7.94			14-100+yrs	12-100+yrs	44.74
	2-22yrs	2-24yrs	4.71			16-100+yrs	14-100+yrs	23.89
	2-24yrs	2-26yrs	3.63			18-100+yrs	16-100+yrs	10.55
	2-26yrs	2-28yrs	2.83			20-100+yrs	18-100+yrs	7
	2-28yrs	2-30yrs	1.39			22-100+yrs	20-100+yrs	5.14
32-100+yrs	2yrs	2-4yrs	1.17			24-100+yrs	22-100+yrs	3.69
	2-4yrs	2-6yrs	-7.72			26-100+yrs	24-100+yrs	3
	2-6yrs	2-8yrs	-8.33			28-100+yrs	26-100+yrs	3.64
	2-8yrs	2-10yrs	-0.38			30-100+yrs	28-100+yrs	3.08
	2-10yrs	2-12yrs	15.56			32-100+yrs	30-100+yrs	2.79
	2-12yrs	2-14yrs	33.4			34-100+yrs	32-100+yrs	3.79
	2-14yrs	2-16yrs	57.85			36-100+yrs	34-100+yrs	5.45
	2-16yrs	2-18yrs	28.54			38-100+yrs	36-100+yrs	8.57
	2-18yrs	2-20yrs	13.27			40-100+yrs	38-100+yrs	10.98
	2-20yrs	2-22yrs	8.49			42-100+yrs	40-100+yrs	11.96
	2-22yrs	2-24yrs	5.16			44-100+yrs	42-100+yrs	12.44
	2-24yrs	2-26yrs	4.01			46-100+yrs	44-100+yrs	11.31
	2-26yrs	2-28yrs	3.2			48-100+yrs	46-100+yrs	9.34
	2-28yrs	2-30yrs	1.55			50-100+yrs	48-100+yrs	8.42
	2-30yrs	2-32yrs	1.55			52-100+yrs	50-100+yrs	7.36
34-100+yrs	2yrs	2-4yrs	3.02			54-100+yrs	52-100+yrs	7.07
	2-4yrs	2-6yrs	-5.99			56-100+yrs	54-100+yrs	7.84
	2-6yrs	2-8yrs	-8.81			58-100+yrs	56-100+yrs	8.56
	2-8yrs	2-10yrs	-1.14			60-100+yrs	58-100+yrs	11.62
	2-10yrs	2-12yrs	13.65			62-100+yrs	60-100+yrs	12.64
	2-12yrs	2-14yrs	33.78			64-100+yrs	62-100+yrs	6.83
	2-14yrs	2-16yrs	58.46			66-100+yrs	64-100+yrs	3.75
	2-16yrs	2-18yrs	29.26			68-100+yrs	66-100+yrs	0.14
	2-18yrs	2-20yrs	14			70-100+yrs	68-100+yrs	0.17
	2-20yrs	2-22yrs	9.09			72-100+yrs	70-100+yrs	-0.12
	2-22yrs	2-24yrs	5.65			74-100+yrs	72-100+yrs	0.58
	2-24yrs	2-26yrs	4.44			76-100+yrs	74-100+yrs	0.88
	2-26yrs	2-28yrs	3.6			78-100+yrs	76-100+yrs	1.31
	2-28yrs	2-30yrs	1.89			80-100+yrs	78-100+yrs	0.67
	2-30yrs	2-32yrs	1.88			82-100+yrs	80-100+yrs	-0.65
	2-32yrs	2-34yrs	2.42			84-100+yrs	82-100+yrs	-0.76
36-100+yrs	2yrs	2-4yrs	5.25			86-100+yrs	84-100+yrs	0.71
	2-4yrs	2-6yrs	-3.45			88-100+yrs	86-100+yrs	3.81
	2-6yrs	2-8yrs	-9.2			90-100+yrs	88-100+yrs	1.17
	2-8yrs	2-10yrs	-2.14			92-100+yrs	90-100+yrs	0.57
	2-10yrs	2-12yrs	10.9			94-100+yrs	92-100+yrs	2.46
	2-12yrs	2-14yrs	33.89			96-100+yrs	94-100+yrs	7.47
	2-14yrs	2-16yrs	59.38			98-100+yrs	96-100+yrs	18.07
	2-16yrs	2-18yrs	30.1			100+yrs	98-100+yrs	46.16
	2-18yrs	2-20yrs	14.78		2-8yrs	10-100+yrs	8-100+yrs	15.45
	2-20yrs	2-22yrs	9.74			12-100+yrs	10-100+yrs	22.38
	2-22yrs	2-24yrs	6.18			14-100+yrs	12-100+yrs	46.85
	2-24yrs	2-26yrs	4.9			16-100+yrs	14-100+yrs	30.87
	2-26yrs	2-28yrs	4.04			18-100+yrs	16-100+yrs	25.83
	2-28yrs	2-30yrs	2.26			20-100+yrs	18-100+yrs	8.97
	2-30yrs	2-32yrs	2.23			22-100+yrs	20-100+yrs	6.63
	2-32yrs	2-34yrs	3.05			24-100+yrs	22-100+yrs	4.85
	2-34yrs	2-36yrs	4.46			26-100+yrs	24-100+yrs	3.89
38-100+yrs	2yrs	2-4yrs	7.81			28-100+yrs	26-100+yrs	4.37
	2-4yrs	2-6yrs	0.09			30-100+yrs	28-100+yrs	3.64
	2-6yrs	2-8yrs	-9.32			32-100+yrs	30-100+yrs	3.34
	2-8yrs	2-10yrs	-3.3			34-100+yrs	32-100+yrs	4.25
	2-10yrs	2-12yrs	7.18			36-100+yrs	34-100+yrs	5.84
	2-12yrs	2-14yrs	33.69			38-100+yrs	36-100+yrs	8.69
	2-14yrs	2-16yrs	60.96			40-100+yrs	38-100+yrs	10.51
	2-16yrs	2-18yrs	31.21			42-100+yrs	40-100+yrs	10.62
	2-18yrs	2-20yrs	15.65			44-100+yrs	42-100+yrs	10.18
	2-20yrs	2-22yrs	10.42			46-100+yrs	44-100+yrs	9.03
	2-22yrs	2-24yrs	6.76			48-100+yrs	46-100+yrs	7.56
	2-24yrs	2-26yrs	5.41			50-100+yrs	48-100+yrs	6.65
	2-26yrs	2-28yrs	4.52			52-100+yrs	50-100+yrs	5.8
	2-28yrs	2-30yrs	2.68			54-100+yrs	52-100+yrs	5.53
	2-30yrs	2-32yrs	2.63			56-100+yrs	54-100+yrs	6.27
	2-32yrs	2-34yrs	3.47			58-100+yrs	56-100+yrs	6.9
	2-34yrs	2-36yrs	5.43			60-100+yrs	58-100+yrs	9.57
	2-36yrs	2-38yrs	6.72			62-100+yrs	60-100+yrs	10.65
40-100+yrs	2yrs	2-4yrs	10.52			64-100+yrs	62-100+yrs	5.39
	2-4yrs	2-6yrs	4.62			66-100+yrs	64-100+yrs	2.53
	2-6yrs	2-8yrs	-8.88			68-100+yrs	66-100+yrs	-0.87
	2-8yrs	2-10yrs	-4.5			70-100+yrs	68-100+yrs	-0.87
	2-10yrs	2-12yrs	2.68			72-100+yrs	70-100+yrs	-1.07
	2-12yrs	2-14yrs	32.56			74-100+yrs	72-100+yrs	-0.47
	2-14yrs	2-16yrs	62.81			76-100+yrs	74-100+yrs	-0.09
	2-16yrs	2-18yrs	32.67			78-100+yrs	76-100+yrs	0.29
	2-18yrs	2-20yrs	16.71			80-100+yrs	78-100+yrs	-0.29
	2-20yrs	2-22yrs	11.23			82-100+yrs	80-100+yrs	-1.47
	2-22yrs	2-24yrs	7.42			84-100+yrs	82-100+yrs	-1.54
	2-24yrs	2-26yrs	5.98			86-100+yrs	84-100+yrs	-0.24
	2-26yrs	2-28yrs	5.07			88-100+yrs	86-100+yrs	2.65
	2-28yrs	2-30yrs	3.15			90-100+yrs	88-100+yrs	0.33
	2-30yrs	2-32yrs	3.08			92-100+yrs	90-100+yrs	-0.3
	2-32yrs	2-34yrs	3.95			94-100+yrs	92-100+yrs	1.34
	2-34yrs	2-36yrs	5.96			96-100+yrs	94-100+yrs	5.79
	2-36yrs	2-38yrs	7.28			98-100+yrs	96-100+yrs	14.63
	2-38yrs	2-40yrs	8.26			100+yrs	98-100+yrs	40.21
42-100+yrs	2yrs	2-4yrs	13.07		2-10yrs	12-100+yrs	10-100+yrs	26.63
	2-4yrs	2-6yrs	9.87			14-100+yrs	12-100+yrs	46.56
	2-6yrs	2-8yrs	-7.63			16-100+yrs	14-100+yrs	34.15
	2-8yrs	2-10yrs	-5.54			18-100+yrs	16-100+yrs	35.36
	2-10yrs	2-12yrs	-2.24			20-100+yrs	18-100+yrs	10.17
	2-12yrs	2-14yrs	30.26			22-100+yrs	20-100+yrs	7.7
	2-14yrs	2-16yrs	64.43			24-100+yrs	22-100+yrs	5.73
	2-16yrs	2-18yrs	34.42			26-100+yrs	24-100+yrs	4.61
	2-18yrs	2-20yrs	17.98			28-100+yrs	26-100+yrs	5
	2-20yrs	2-22yrs	12.15			30-100+yrs	28-100+yrs	4.21
	2-22yrs	2-24yrs	8.16			32-100+yrs	30-100+yrs	3.96
	2-24yrs	2-26yrs	6.61			34-100+yrs	32-100+yrs	4.96
	2-26yrs	2-28yrs	5.67			36-100+yrs	34-100+yrs	6.79
	2-28yrs	2-30yrs	3.65			38-100+yrs	36-100+yrs	9.82
	2-30yrs	2-32yrs	3.57			40-100+yrs	38-100+yrs	11.73
	2-32yrs	2-34yrs	4.47			42-100+yrs	40-100+yrs	11.68
	2-34yrs	2-36yrs	6.54			44-100+yrs	42-100+yrs	10.74
	2-36yrs	2-38yrs	7.91			46-100+yrs	44-100+yrs	9.09
	2-38yrs	2-40yrs	8.44			48-100+yrs	46-100+yrs	7.37
	2-40yrs	2-42yrs	7.55			50-100+yrs	48-100+yrs	6.24
44-100+yrs	2yrs	2-4yrs	15.28			52-100+yrs	50-100+yrs	5.29
	2-4yrs	2-6yrs	15.45			54-100+yrs	52-100+yrs	4.91
	2-6yrs	2-8yrs	-5.44			56-100+yrs	54-100+yrs	5.56
	2-8yrs	2-10yrs	-6.12			58-100+yrs	56-100+yrs	6.1
	2-10yrs	2-12yrs	-6.92			60-100+yrs	58-100+yrs	8.52
	2-12yrs	2-14yrs	27.15			62-100+yrs	60-100+yrs	9.55
	2-14yrs	2-16yrs	65.61			64-100+yrs	62-100+yrs	4.55
	2-16yrs	2-18yrs	36.42			66-100+yrs	64-100+yrs	1.74
	2-18yrs	2-20yrs	19.43			68-100+yrs	66-100+yrs	-1.58
	2-20yrs	2-22yrs	13.17			70-100+yrs	68-100+yrs	-1.59
	2-22yrs	2-24yrs	8.95			72-100+yrs	70-100+yrs	-1.77
	2-24yrs	2-26yrs	7.27			74-100+yrs	72-100+yrs	-1.22
	2-26yrs	2-28yrs	6.29			76-100+yrs	74-100+yrs	-0.81
	2-28yrs	2-30yrs	4.18			78-100+yrs	76-100+yrs	-0.46
	2-30yrs	2-32yrs	4.06			80-100+yrs	78-100+yrs	-1.01
	2-32yrs	2-34yrs	5.01			82-100+yrs	80-100+yrs	-2.08
	2-34yrs	2-36yrs	7.14			84-100+yrs	82-100+yrs	-2.15
	2-36yrs	2-38yrs	8.55			86-100+yrs	84-100+yrs	-0.97
	2-38yrs	2-40yrs	9.15			88-100+yrs	86-100+yrs	1.78
	2-40yrs	2-42yrs	7.47			90-100+yrs	88-100+yrs	-0.31
	2-42yrs	2-44yrs	6.31			92-100+yrs	90-100+yrs	-0.96
46-100+yrs	2yrs	2-4yrs	16.74			94-100+yrs	92-100+yrs	0.48
	2-4yrs	2-6yrs	19.24			96-100+yrs	94-100+yrs	4.43
	2-6yrs	2-8yrs	-3.15			98-100+yrs	96-100+yrs	12.06
	2-8yrs	2-10yrs	-6.18			100+yrs	98-100+yrs	35.15
	2-10yrs	2-12yrs	-10.62		2-12yrs	14-100+yrs	12-100+yrs	31.64
	2-12yrs	2-14yrs	24			16-100+yrs	14-100+yrs	38.94
	2-14yrs	2-16yrs	66.47			18-100+yrs	16-100+yrs	49.42
	2-16yrs	2-18yrs	38.5			20-100+yrs	18-100+yrs	11.29
	2-18yrs	2-20yrs	20.94			22-100+yrs	20-100+yrs	9.11
	2-20yrs	2-22yrs	14.22			24-100+yrs	22-100+yrs	7.01
	2-22yrs	2-24yrs	9.75			26-100+yrs	24-100+yrs	5.81
	2-24yrs	2-26yrs	7.92			28-100+yrs	26-100+yrs	6.26
	2-26yrs	2-28yrs	6.89			30-100+yrs	28-100+yrs	5.45
	2-28yrs	2-30yrs	4.67			32-100+yrs	30-100+yrs	5.27
	2-30yrs	2-32yrs	4.54			34-100+yrs	32-100+yrs	6.61
	2-32yrs	2-34yrs	5.5			36-100+yrs	34-100+yrs	9.22
	2-34yrs	2-36yrs	7.69			38-100+yrs	36-100+yrs	13.23
	2-36yrs	2-38yrs	9.14			40-100+yrs	38-100+yrs	16.01
	2-38yrs	2-40yrs	9.81			42-100+yrs	40-100+yrs	16.37
	2-40yrs	2-42yrs	8.09			44-100+yrs	42-100+yrs	15.02
	2-42yrs	2-44yrs	6.04			46-100+yrs	44-100+yrs	12.36
	2-44yrs	2-46yrs	2.76			48-100+yrs	46-100+yrs	9.75
48-100+yrs	2yrs	2-4yrs	17.93			50-100+yrs	48-100+yrs	8.09
	2-4yrs	2-6yrs	21.1			52-100+yrs	50-100+yrs	6.59
	2-6yrs	2-8yrs	-1.34			54-100+yrs	52-100+yrs	5.94
	2-8yrs	2-10yrs	-5.97			56-100+yrs	54-100+yrs	6.43
	2-10yrs	2-12yrs	-13.37			58-100+yrs	56-100+yrs	6.87
	2-12yrs	2-14yrs	21.02			60-100+yrs	58-100+yrs	9.34
	2-14yrs	2-16yrs	66.9			62-100+yrs	60-100+yrs	10.03
	2-16yrs	2-18yrs	40.54			64-100+yrs	62-100+yrs	4.71
	2-18yrs	2-20yrs	22.48			66-100+yrs	64-100+yrs	1.76
	2-20yrs	2-22yrs	15.29			68-100+yrs	66-100+yrs	-1.71
	2-22yrs	2-24yrs	10.56			70-100+yrs	68-100+yrs	-1.73
	2-24yrs	2-26yrs	8.57			72-100+yrs	70-100+yrs	-1.93
	2-26yrs	2-28yrs	7.47			74-100+yrs	72-100+yrs	-1.36
	2-28yrs	2-30yrs	5.15			76-100+yrs	74-100+yrs	-0.97
	2-30yrs	2-32yrs	4.99			78-100+yrs	76-100+yrs	-0.67
	2-32yrs	2-34yrs	5.97			80-100+yrs	78-100+yrs	-1.24
	2-34yrs	2-36yrs	8.2			82-100+yrs	80-100+yrs	-2.27
	2-36yrs	2-38yrs	9.69			84-100+yrs	82-100+yrs	-2.39
	2-38yrs	2-40yrs	10.4			86-100+yrs	84-100+yrs	-1.28
	2-40yrs	2-42yrs	8.65			88-100+yrs	86-100+yrs	1.45
	2-42yrs	2-44yrs	6.53			90-100+yrs	88-100+yrs	-0.56
	2-44yrs	2-46yrs	2.53			92-100+yrs	90-100+yrs	-1.24
	2-46yrs	2-48yrs	1.26			94-100+yrs	92-100+yrs	0.15
50-100+yrs	2yrs	2-4yrs	19.34			96-100+yrs	94-100+yrs	3.99
	2-4yrs	2-6yrs	22.64			98-100+yrs	96-100+yrs	11.21
	2-6yrs	2-8yrs	0.46			100+yrs	98-100+yrs	33.59
	2-8yrs	2-10yrs	-5.53		2-14yrs	16-100+yrs	14-100+yrs	44.42
	2-10yrs	2-12yrs	-15.5			18-100+yrs	16-100+yrs	50.17
	2-12yrs	2-14yrs	18.14			20-100+yrs	18-100+yrs	11.07
	2-14yrs	2-16yrs	66.81			22-100+yrs	20-100+yrs	9.11
	2-16yrs	2-18yrs	42.41			24-100+yrs	22-100+yrs	6.91
	2-18yrs	2-20yrs	23.98			26-100+yrs	24-100+yrs	5.63
	2-20yrs	2-22yrs	16.36			28-100+yrs	26-100+yrs	6
	2-22yrs	2-24yrs	11.36			30-100+yrs	28-100+yrs	5.22
	2-24yrs	2-26yrs	9.21			32-100+yrs	30-100+yrs	4.87
	2-26yrs	2-28yrs	8.03			34-100+yrs	32-100+yrs	6.29
	2-28yrs	2-30yrs	5.62			36-100+yrs	34-100+yrs	9.13
	2-30yrs	2-32yrs	5.42			38-100+yrs	36-100+yrs	13.41
	2-32yrs	2-34yrs	6.42			40-100+yrs	38-100+yrs	17.06
	2-34yrs	2-36yrs	8.68			42-100+yrs	40-100+yrs	18.48
	2-36yrs	2-38yrs	10.2			44-100+yrs	42-100+yrs	17.77
	2-38yrs	2-40yrs	10.96			46-100+yrs	44-100+yrs	15.06
	2-40yrs	2-42yrs	9.17			48-100+yrs	46-100+yrs	12.25
	2-42yrs	2-44yrs	6.99			50-100+yrs	48-100+yrs	10.52
	2-44yrs	2-46yrs	2.89			52-100+yrs	50-100+yrs	8.69
	2-46yrs	2-48yrs	1.06			54-100+yrs	52-100+yrs	7.96
	2-48yrs	2-50yrs	0.24			56-100+yrs	54-100+yrs	8.49
52-100+yrs	2yrs	2-4yrs	20.91			58-100+yrs	56-100+yrs	9.07
	2-4yrs	2-6yrs	23.82			60-100+yrs	58-100+yrs	12.12
	2-6yrs	2-8yrs	2.02			62-100+yrs	60-100+yrs	12.44
	2-8yrs	2-10yrs	-4.98			64-100+yrs	62-100+yrs	6.16
	2-10yrs	2-12yrs	-16.97			66-100+yrs	64-100+yrs	2.67
	2-12yrs	2-14yrs	15.69			68-100+yrs	66-100+yrs	-1.27
	2-14yrs	2-16yrs	66.55			70-100+yrs	68-100+yrs	-1.27
	2-16yrs	2-18yrs	44.06			72-100+yrs	70-100+yrs	-1.52
	2-18yrs	2-20yrs	25.36			74-100+yrs	72-100+yrs	-0.88
	2-20yrs	2-22yrs	17.35			76-100+yrs	74-100+yrs	-0.54
	2-22yrs	2-24yrs	12.11			78-100+yrs	76-100+yrs	-0.27
	2-24yrs	2-26yrs	9.82			80-100+yrs	78-100+yrs	-0.87
	2-26yrs	2-28yrs	8.57			82-100+yrs	80-100+yrs	-1.98
	2-28yrs	2-30yrs	6.05			84-100+yrs	82-100+yrs	-2.14
	2-30yrs	2-32yrs	5.82			86-100+yrs	84-100+yrs	-1.02
	2-32yrs	2-34yrs	6.83			88-100+yrs	86-100+yrs	1.8
	2-34yrs	2-36yrs	9.14			90-100+yrs	88-100+yrs	-0.34
	2-36yrs	2-38yrs	10.68			92-100+yrs	90-100+yrs	-1.01
	2-38yrs	2-40yrs	11.47			94-100+yrs	92-100+yrs	0.47
	2-40yrs	2-42yrs	9.65			96-100+yrs	94-100+yrs	4.63
	2-42yrs	2-44yrs	7.41			98-100+yrs	96-100+yrs	12.66
	2-44yrs	2-46yrs	3.23			100+yrs	98-100+yrs	36.6
	2-46yrs	2-48yrs	1.35		2-16yrs	18-100+yrs	16-100+yrs	33.9
	2-48yrs	2-50yrs	-0.08			20-100+yrs	18-100+yrs	10.38
	2-50yrs	2-52yrs	-1.18			22-100+yrs	20-100+yrs	9.01
54-100+yrs	2yrs	2-4yrs	22.6			24-100+yrs	22-100+yrs	6.78
	2-4yrs	2-6yrs	24.94			26-100+yrs	24-100+yrs	5.49
	2-6yrs	2-8yrs	3.51			28-100+yrs	26-100+yrs	5.77
	2-8yrs	2-10yrs	-4.35			30-100+yrs	28-100+yrs	4.88
	2-10yrs	2-12yrs	-18.09			32-100+yrs	30-100+yrs	4.49
	2-12yrs	2-14yrs	13.44			34-100+yrs	32-100+yrs	5.78
	2-14yrs	2-16yrs	66.07			36-100+yrs	34-100+yrs	8.34
	2-16yrs	2-18yrs	45.56			38-100+yrs	36-100+yrs	12
	2-18yrs	2-20yrs	26.67			40-100+yrs	38-100+yrs	15.35
	2-20yrs	2-22yrs	18.3			42-100+yrs	40-100+yrs	17
	2-22yrs	2-24yrs	12.83			44-100+yrs	42-100+yrs	16.73
	2-24yrs	2-26yrs	10.4			46-100+yrs	44-100+yrs	14.32
	2-26yrs	2-28yrs	9.09			48-100+yrs	46-100+yrs	11.9
	2-28yrs	2-30yrs	6.47			50-100+yrs	48-100+yrs	10.59
	2-30yrs	2-32yrs	6.2			52-100+yrs	50-100+yrs	8.92
	2-32yrs	2-34yrs	7.21			54-100+yrs	52-100+yrs	8.38
	2-34yrs	2-36yrs	9.56			56-100+yrs	54-100+yrs	9.17
	2-36yrs	2-38yrs	11.12			58-100+yrs	56-100+yrs	10.09
	2-38yrs	2-40yrs	11.93			60-100+yrs	58-100+yrs	13.83
	2-40yrs	2-42yrs	10.08			62-100+yrs	60-100+yrs	14.45
	2-42yrs	2-44yrs	7.79			64-100+yrs	62-100+yrs	7.45
	2-44yrs	2-46yrs	3.54			66-100+yrs	64-100+yrs	3.41
	2-46yrs	2-48yrs	1.61			68-100+yrs	66-100+yrs	-1.01
	2-48yrs	2-50yrs	0.15			70-100+yrs	68-100+yrs	-1.03
	2-50yrs	2-52yrs	-1.22			72-100+yrs	70-100+yrs	-1.28
	2-52yrs	2-54yrs	-1.42			74-100+yrs	72-100+yrs	-0.59
56-100+yrs	2yrs	2-4yrs	24.41			76-100+yrs	74-100+yrs	-0.27
	2-4yrs	2-6yrs	26.07			78-100+yrs	76-100+yrs	-0.02
	2-6yrs	2-8yrs	4.91			80-100+yrs	78-100+yrs	-0.65
	2-8yrs	2-10yrs	-3.68			82-100+yrs	80-100+yrs	-1.82
	2-10yrs	2-12yrs	-18.97			84-100+yrs	82-100+yrs	-1.99
	2-12yrs	2-14yrs	11.28			86-100+yrs	84-100+yrs	-0.9
	2-14yrs	2-16yrs	65.36			88-100+yrs	86-100+yrs	1.9
	2-16yrs	2-18yrs	46.94			90-100+yrs	88-100+yrs	-0.32
	2-18yrs	2-20yrs	27.96			92-100+yrs	90-100+yrs	-0.98
	2-20yrs	2-22yrs	19.26			94-100+yrs	92-100+yrs	0.6
	2-22yrs	2-24yrs	13.57			96-100+yrs	94-100+yrs	5.04
	2-24yrs	2-26yrs	11			98-100+yrs	96-100+yrs	13.84
	2-26yrs	2-28yrs	9.61			100+yrs	98-100+yrs	39.17
	2-28yrs	2-30yrs	6.88		2-18yrs	20-100+yrs	18-100+yrs	9.01
	2-30yrs	2-32yrs	6.59			22-100+yrs	20-100+yrs	7.7
	2-32yrs	2-34yrs	7.59			24-100+yrs	22-100+yrs	5.75
	2-34yrs	2-36yrs	9.97			26-100+yrs	24-100+yrs	4.67
	2-36yrs	2-38yrs	11.55			28-100+yrs	26-100+yrs	5.04
	2-38yrs	2-40yrs	12.39			30-100+yrs	28-100+yrs	4.23
	2-40yrs	2-42yrs	10.51			32-100+yrs	30-100+yrs	3.93
	2-42yrs	2-44yrs	8.16			34-100+yrs	32-100+yrs	5.16
	2-44yrs	2-46yrs	3.84			36-100+yrs	34-100+yrs	7.6
	2-46yrs	2-48yrs	1.87			38-100+yrs	36-100+yrs	11
	2-48yrs	2-50yrs	0.37			40-100+yrs	38-100+yrs	13.98
	2-50yrs	2-52yrs	-1.03			42-100+yrs	40-100+yrs	15.35
	2-52yrs	2-54yrs	-1.18			44-100+yrs	42-100+yrs	14.92
	2-54yrs	2-56yrs	-1.71			46-100+yrs	44-100+yrs	12.51
58-100+yrs	2yrs	2-4yrs	26.31			48-100+yrs	46-100+yrs	10.15
	2-4yrs	2-6yrs	27.29			50-100+yrs	48-100+yrs	8.98
	2-6yrs	2-8yrs	6.28			52-100+yrs	50-100+yrs	7.47
	2-8yrs	2-10yrs	-2.98			54-100+yrs	52-100+yrs	7.02
	2-10yrs	2-12yrs	-19.68			56-100+yrs	54-100+yrs	7.82
	2-12yrs	2-14yrs	9.16			58-100+yrs	56-100+yrs	8.8
	2-14yrs	2-16yrs	64.37			60-100+yrs	58-100+yrs	12.44
	2-16yrs	2-18yrs	48.16			62-100+yrs	60-100+yrs	13.38
	2-18yrs	2-20yrs	29.2			64-100+yrs	62-100+yrs	6.74
	2-20yrs	2-22yrs	20.21			66-100+yrs	64-100+yrs	2.72
	2-22yrs	2-24yrs	14.3			68-100+yrs	66-100+yrs	-1.59
	2-24yrs	2-26yrs	11.6			70-100+yrs	68-100+yrs	-1.65
	2-26yrs	2-28yrs	10.14			72-100+yrs	70-100+yrs	-1.84
	2-28yrs	2-30yrs	7.31			74-100+yrs	72-100+yrs	-1.19
	2-30yrs	2-32yrs	6.97			76-100+yrs	74-100+yrs	-0.83
	2-32yrs	2-34yrs	7.98			78-100+yrs	76-100+yrs	-0.58
	2-34yrs	2-36yrs	10.38			80-100+yrs	78-100+yrs	-1.17
	2-36yrs	2-38yrs	11.97			82-100+yrs	80-100+yrs	-2.28
	2-38yrs	2-40yrs	12.83			84-100+yrs	82-100+yrs	-2.43
	2-40yrs	2-42yrs	10.92			86-100+yrs	84-100+yrs	-1.41
	2-42yrs	2-44yrs	8.53			88-100+yrs	86-100+yrs	1.22
	2-44yrs	2-46yrs	4.14			90-100+yrs	88-100+yrs	-0.86
	2-46yrs	2-48yrs	2.12			92-100+yrs	90-100+yrs	-1.51
	2-48yrs	2-50yrs	0.6			94-100+yrs	92-100+yrs	-0.03
	2-50yrs	2-52yrs	-0.83			96-100+yrs	94-100+yrs	4.11
	2-52yrs	2-54yrs	-1			98-100+yrs	96-100+yrs	12.34
	2-54yrs	2-56yrs	-1.54			100+yrs	98-100+yrs	36.05
	2-56yrs	2-58yrs	-1.12		2-20yrs	22-100+yrs	20-100+yrs	6.13
60-100+yrs	2yrs	2-4yrs	28.52			24-100+yrs	22-100+yrs	4.81
	2-4yrs	2-6yrs	28.79			26-100+yrs	24-100+yrs	3.89
	2-6yrs	2-8yrs	7.84			28-100+yrs	26-100+yrs	4.31
	2-8yrs	2-10yrs	-2.14			30-100+yrs	28-100+yrs	3.57
	2-10yrs	2-12yrs	-20.38			32-100+yrs	30-100+yrs	3.34
	2-12yrs	2-14yrs	6.72			34-100+yrs	32-100+yrs	4.52
	2-14yrs	2-16yrs	62.86			36-100+yrs	34-100+yrs	6.89
	2-16yrs	2-18yrs	49.35			38-100+yrs	36-100+yrs	10.18
	2-18yrs	2-20yrs	30.56			40-100+yrs	38-100+yrs	12.93
	2-20yrs	2-22yrs	21.27			42-100+yrs	40-100+yrs	14.11
	2-22yrs	2-24yrs	15.14			44-100+yrs	42-100+yrs	13.56
	2-24yrs	2-26yrs	12.28			46-100+yrs	44-100+yrs	11.13
	2-26yrs	2-28yrs	10.74			48-100+yrs	46-100+yrs	8.77
	2-28yrs	2-30yrs	7.78			50-100+yrs	48-100+yrs	7.63
	2-30yrs	2-32yrs	7.41			52-100+yrs	50-100+yrs	6.22
	2-32yrs	2-34yrs	8.41			54-100+yrs	52-100+yrs	5.78
	2-34yrs	2-36yrs	10.83			56-100+yrs	54-100+yrs	6.51
	2-36yrs	2-38yrs	12.43			58-100+yrs	56-100+yrs	7.42
	2-38yrs	2-40yrs	13.31			60-100+yrs	58-100+yrs	10.8
	2-40yrs	2-42yrs	11.37			62-100+yrs	60-100+yrs	11.8
	2-42yrs	2-44yrs	8.92			64-100+yrs	62-100+yrs	5.67
	2-44yrs	2-46yrs	4.47			66-100+yrs	64-100+yrs	1.81
	2-46yrs	2-48yrs	2.4			68-100+yrs	66-100+yrs	-2.26
	2-48yrs	2-50yrs	0.84			70-100+yrs	68-100+yrs	-2.33
	2-50yrs	2-52yrs	-0.62			72-100+yrs	70-100+yrs	-2.48
	2-52yrs	2-54yrs	-0.79			74-100+yrs	72-100+yrs	-1.87
	2-54yrs	2-56yrs	-1.34			76-100+yrs	74-100+yrs	-1.49
	2-56yrs	2-58yrs	-0.69			78-100+yrs	76-100+yrs	-1.24
	2-58yrs	2-60yrs	0.36			80-100+yrs	78-100+yrs	-1.79
62-100+yrs	2yrs	2-4yrs	30.49			82-100+yrs	80-100+yrs	-2.8
	2-4yrs	2-6yrs	30.24			84-100+yrs	82-100+yrs	-2.94
	2-6yrs	2-8yrs	9.23			86-100+yrs	84-100+yrs	-1.98
	2-8yrs	2-10yrs	-1.33			88-100+yrs	86-100+yrs	0.48
	2-10yrs	2-12yrs	-20.76			90-100+yrs	88-100+yrs	-1.43
	2-12yrs	2-14yrs	4.76			92-100+yrs	90-100+yrs	-2.04
	2-14yrs	2-16yrs	61.22			94-100+yrs	92-100+yrs	-0.72
	2-16yrs	2-18yrs	50.21			96-100+yrs	94-100+yrs	3.06
	2-18yrs	2-20yrs	31.76			98-100+yrs	96-100+yrs	10.57
	2-20yrs	2-22yrs	22.28			100+yrs	98-100+yrs	31.95
	2-22yrs	2-24yrs	15.95		2-22yrs	24-100+yrs	22-100+yrs	3.87
	2-24yrs	2-26yrs	12.96			26-100+yrs	24-100+yrs	3.23
	2-26yrs	2-28yrs	11.35			28-100+yrs	26-100+yrs	3.68
	2-28yrs	2-30yrs	8.27			30-100+yrs	28-100+yrs	2.99
	2-30yrs	2-32yrs	7.84			32-100+yrs	30-100+yrs	2.82
	2-32yrs	2-34yrs	8.84			34-100+yrs	32-100+yrs	3.96
	2-34yrs	2-36yrs	11.28			36-100+yrs	34-100+yrs	6.28
	2-36yrs	2-38yrs	12.9			38-100+yrs	36-100+yrs	9.51
	2-38yrs	2-40yrs	13.78			40-100+yrs	38-100+yrs	12.1
	2-40yrs	2-42yrs	11.8			42-100+yrs	40-100+yrs	13.16
	2-42yrs	2-44yrs	9.3			44-100+yrs	42-100+yrs	12.56
	2-44yrs	2-46yrs	4.79			46-100+yrs	44-100+yrs	10.12
	2-46yrs	2-48yrs	2.68			48-100+yrs	46-100+yrs	7.76
	2-48yrs	2-50yrs	1.09			50-100+yrs	48-100+yrs	6.63
	2-50yrs	2-52yrs	-0.4			52-100+yrs	50-100+yrs	5.27
	2-52yrs	2-54yrs	-0.59			54-100+yrs	52-100+yrs	4.82
	2-54yrs	2-56yrs	-1.13			56-100+yrs	54-100+yrs	5.48
	2-56yrs	2-58yrs	-0.47			58-100+yrs	56-100+yrs	6.32
	2-58yrs	2-60yrs	0.66			60-100+yrs	58-100+yrs	9.46
	2-60yrs	2-62yrs	-0.98			62-100+yrs	60-100+yrs	10.41
64-100+yrs	2yrs	2-4yrs	31.77			64-100+yrs	62-100+yrs	4.7
	2-4yrs	2-6yrs	31.27			66-100+yrs	64-100+yrs	1.01
	2-6yrs	2-8yrs	10.16			68-100+yrs	66-100+yrs	-2.81
	2-8yrs	2-10yrs	-0.75			70-100+yrs	68-100+yrs	-2.9
	2-10yrs	2-12yrs	-20.87			72-100+yrs	70-100+yrs	-3.02
	2-12yrs	2-14yrs	3.66			74-100+yrs	72-100+yrs	-2.46
	2-14yrs	2-16yrs	60.23			76-100+yrs	74-100+yrs	-2.07
	2-16yrs	2-18yrs	50.73			78-100+yrs	76-100+yrs	-1.8
	2-18yrs	2-20yrs	32.53			80-100+yrs	78-100+yrs	-2.31
	2-20yrs	2-22yrs	22.94			82-100+yrs	80-100+yrs	-3.25
	2-22yrs	2-24yrs	16.48			84-100+yrs	82-100+yrs	-3.38
	2-24yrs	2-26yrs	13.42			86-100+yrs	84-100+yrs	-2.45
	2-26yrs	2-28yrs	11.75			88-100+yrs	86-100+yrs	-0.13
	2-28yrs	2-30yrs	8.59			90-100+yrs	88-100+yrs	-1.89
	2-30yrs	2-32yrs	8.14			92-100+yrs	90-100+yrs	-2.51
	2-32yrs	2-34yrs	9.14			94-100+yrs	92-100+yrs	-1.3
	2-34yrs	2-36yrs	11.59			96-100+yrs	94-100+yrs	2.13
	2-36yrs	2-38yrs	13.21			98-100+yrs	96-100+yrs	9.03
	2-38yrs	2-40yrs	14.09			100+yrs	98-100+yrs	28.48
	2-40yrs	2-42yrs	12.08		2-24yrs	26-100+yrs	24-100+yrs	2.98
	2-42yrs	2-44yrs	9.55			28-100+yrs	26-100+yrs	3.16
	2-44yrs	2-46yrs	5.01			30-100+yrs	28-100+yrs	2.5
	2-46yrs	2-48yrs	2.86			32-100+yrs	30-100+yrs	2.39
	2-48yrs	2-50yrs	1.25			34-100+yrs	32-100+yrs	3.48
	2-50yrs	2-52yrs	-0.26			36-100+yrs	34-100+yrs	5.75
	2-52yrs	2-54yrs	-0.45			38-100+yrs	36-100+yrs	8.91
	2-54yrs	2-56yrs	-0.99			40-100+yrs	38-100+yrs	11.39
	2-56yrs	2-58yrs	-0.32			42-100+yrs	40-100+yrs	12.36
	2-58yrs	2-60yrs	0.84			44-100+yrs	42-100+yrs	11.74
	2-60yrs	2-62yrs	-1.79			46-100+yrs	44-100+yrs	9.33
	2-62yrs	2-64yrs	-3.23			48-100+yrs	46-100+yrs	6.97
66-100+yrs	2yrs	2-4yrs	32.5			50-100+yrs	48-100+yrs	5.85
	2-4yrs	2-6yrs	32.04			52-100+yrs	50-100+yrs	4.52
	2-6yrs	2-8yrs	10.96			54-100+yrs	52-100+yrs	4.07
	2-8yrs	2-10yrs	-0.21			56-100+yrs	54-100+yrs	4.66
	2-10yrs	2-12yrs	-20.88			58-100+yrs	56-100+yrs	5.43
	2-12yrs	2-14yrs	2.96			60-100+yrs	58-100+yrs	8.36
	2-14yrs	2-16yrs	59.67			62-100+yrs	60-100+yrs	9.24
	2-16yrs	2-18yrs	51.25			64-100+yrs	62-100+yrs	3.88
	2-18yrs	2-20yrs	33.18			66-100+yrs	64-100+yrs	0.35
	2-20yrs	2-22yrs	23.49			68-100+yrs	66-100+yrs	-3.27
	2-22yrs	2-24yrs	16.92			70-100+yrs	68-100+yrs	-3.36
	2-24yrs	2-26yrs	13.79			72-100+yrs	70-100+yrs	-3.46
	2-26yrs	2-28yrs	12.08			74-100+yrs	72-100+yrs	-2.93
	2-28yrs	2-30yrs	8.85			76-100+yrs	74-100+yrs	-2.54
	2-30yrs	2-32yrs	8.37			78-100+yrs	76-100+yrs	-2.27
	2-32yrs	2-34yrs	9.37			80-100+yrs	78-100+yrs	-2.75
	2-34yrs	2-36yrs	11.82			82-100+yrs	80-100+yrs	-3.62
	2-36yrs	2-38yrs	13.44			84-100+yrs	82-100+yrs	-3.74
	2-38yrs	2-40yrs	14.31			86-100+yrs	84-100+yrs	-2.84
	2-40yrs	2-42yrs	12.26			88-100+yrs	86-100+yrs	-0.63
	2-42yrs	2-44yrs	9.69			90-100+yrs	88-100+yrs	-2.27
	2-44yrs	2-46yrs	5.13			92-100+yrs	90-100+yrs	-2.89
	2-46yrs	2-48yrs	2.96			94-100+yrs	92-100+yrs	-1.77
	2-48yrs	2-50yrs	1.34			96-100+yrs	94-100+yrs	1.38
	2-50yrs	2-52yrs	-0.18			98-100+yrs	96-100+yrs	7.75
	2-52yrs	2-54yrs	-0.37			100+yrs	98-100+yrs	25.44
	2-54yrs	2-56yrs	-0.92		2-26yrs	28-100+yrs	26-100+yrs	2.93
	2-56yrs	2-58yrs	-0.24			30-100+yrs	28-100+yrs	2.06
	2-58yrs	2-60yrs	0.93			32-100+yrs	30-100+yrs	2
	2-60yrs	2-62yrs	-1.72			34-100+yrs	32-100+yrs	3.05
	2-62yrs	2-64yrs	-3.55			36-100+yrs	34-100+yrs	5.27
	2-64yrs	2-66yrs	-4.85			38-100+yrs	36-100+yrs	8.38
68-100+yrs	2yrs	2-4yrs	32.83			40-100+yrs	38-100+yrs	10.76
	2-4yrs	2-6yrs	32.55			42-100+yrs	40-100+yrs	11.67
	2-6yrs	2-8yrs	11.63			44-100+yrs	42-100+yrs	11.05
	2-8yrs	2-10yrs	0.28			46-100+yrs	44-100+yrs	8.66
	2-10yrs	2-12yrs	-20.79			48-100+yrs	46-100+yrs	6.32
	2-12yrs	2-14yrs	2.63			50-100+yrs	48-100+yrs	5.21
	2-14yrs	2-16yrs	59.48			52-100+yrs	50-100+yrs	3.9
	2-16yrs	2-18yrs	51.69			54-100+yrs	52-100+yrs	3.45
	2-18yrs	2-20yrs	33.66			56-100+yrs	54-100+yrs	3.98
	2-20yrs	2-22yrs	23.87			58-100+yrs	56-100+yrs	4.68
	2-22yrs	2-24yrs	17.22			60-100+yrs	58-100+yrs	7.44
	2-24yrs	2-26yrs	14.05			62-100+yrs	60-100+yrs	8.24
	2-26yrs	2-28yrs	12.3			64-100+yrs	62-100+yrs	3.17
	2-28yrs	2-30yrs	9.02			66-100+yrs	64-100+yrs	-0.23
	2-30yrs	2-32yrs	8.53			68-100+yrs	66-100+yrs	-3.67
	2-32yrs	2-34yrs	9.51			70-100+yrs	68-100+yrs	-3.77
	2-34yrs	2-36yrs	11.97			72-100+yrs	70-100+yrs	-3.85
	2-36yrs	2-38yrs	13.57			74-100+yrs	72-100+yrs	-3.35
	2-38yrs	2-40yrs	14.42			76-100+yrs	74-100+yrs	-2.96
	2-40yrs	2-42yrs	12.34			78-100+yrs	76-100+yrs	-2.68
	2-42yrs	2-44yrs	9.75			80-100+yrs	78-100+yrs	-3.13
	2-44yrs	2-46yrs	5.17			82-100+yrs	80-100+yrs	-3.94
	2-46yrs	2-48yrs	2.99			84-100+yrs	82-100+yrs	-4.06
	2-48yrs	2-50yrs	1.37			86-100+yrs	84-100+yrs	-3.18
	2-50yrs	2-52yrs	-0.16			88-100+yrs	86-100+yrs	-1.07
	2-52yrs	2-54yrs	-0.35			90-100+yrs	88-100+yrs	-2.6
	2-54yrs	2-56yrs	-0.9			92-100+yrs	90-100+yrs	-3.19
	2-56yrs	2-58yrs	-0.22			94-100+yrs	92-100+yrs	-2.21
	2-58yrs	2-60yrs	0.95			96-100+yrs	94-100+yrs	0.75
	2-60yrs	2-62yrs	-1.7			98-100+yrs	96-100+yrs	6.53
	2-62yrs	2-64yrs	-3.54			100+yrs	98-100+yrs	23.01
	2-64yrs	2-66yrs	-5.28		2-28yrs	30-100+yrs	28-100+yrs	1.39
	2-66yrs	2-68yrs	-6			32-100+yrs	30-100+yrs	1.63
70-100+yrs	2yrs	2-4yrs	33.11			34-100+yrs	32-100+yrs	2.65
	2-4yrs	2-6yrs	32.99			36-100+yrs	34-100+yrs	4.82
	2-6yrs	2-8yrs	12.25			38-100+yrs	36-100+yrs	7.86
	2-8yrs	2-10yrs	0.74			40-100+yrs	38-100+yrs	10.15
	2-10yrs	2-12yrs	-20.7			42-100+yrs	40-100+yrs	11.01
	2-12yrs	2-14yrs	2.31			44-100+yrs	42-100+yrs	10.39
	2-14yrs	2-16yrs	59.31			46-100+yrs	44-100+yrs	8.05
	2-16yrs	2-18yrs	52.11			48-100+yrs	46-100+yrs	5.73
	2-18yrs	2-20yrs	34.1			50-100+yrs	48-100+yrs	4.63
	2-20yrs	2-22yrs	24.22			52-100+yrs	50-100+yrs	3.35
	2-22yrs	2-24yrs	17.49			54-100+yrs	52-100+yrs	2.89
	2-24yrs	2-26yrs	14.29			56-100+yrs	54-100+yrs	3.38
	2-26yrs	2-28yrs	12.51			58-100+yrs	56-100+yrs	4.02
	2-28yrs	2-30yrs	9.18			60-100+yrs	58-100+yrs	6.61
	2-30yrs	2-32yrs	8.66			62-100+yrs	60-100+yrs	7.35
	2-32yrs	2-34yrs	9.64			64-100+yrs	62-100+yrs	2.53
	2-34yrs	2-36yrs	12.1			66-100+yrs	64-100+yrs	-0.75
	2-36yrs	2-38yrs	13.69			68-100+yrs	66-100+yrs	-4.03
	2-38yrs	2-40yrs	14.52			70-100+yrs	68-100+yrs	-4.12
	2-40yrs	2-42yrs	12.41			72-100+yrs	70-100+yrs	-4.19
	2-42yrs	2-44yrs	9.79			74-100+yrs	72-100+yrs	-3.71
	2-44yrs	2-46yrs	5.2			76-100+yrs	74-100+yrs	-3.32
	2-46yrs	2-48yrs	3.01			78-100+yrs	76-100+yrs	-3.03
	2-48yrs	2-50yrs	1.39			80-100+yrs	78-100+yrs	-3.47
	2-50yrs	2-52yrs	-0.14			82-100+yrs	80-100+yrs	-4.23
	2-52yrs	2-54yrs	-0.34			84-100+yrs	82-100+yrs	-4.34
	2-54yrs	2-56yrs	-0.88			86-100+yrs	84-100+yrs	-3.48
	2-56yrs	2-58yrs	-0.2			88-100+yrs	86-100+yrs	-1.45
	2-58yrs	2-60yrs	0.98			90-100+yrs	88-100+yrs	-2.89
	2-60yrs	2-62yrs	-1.68			92-100+yrs	90-100+yrs	-3.49
	2-62yrs	2-64yrs	-3.52			94-100+yrs	92-100+yrs	-2.56
	2-64yrs	2-66yrs	-5.26			96-100+yrs	94-100+yrs	0.14
	2-66yrs	2-68yrs	-6.01			98-100+yrs	96-100+yrs	5.57
	2-68yrs	2-70yrs	-5.87			100+yrs	98-100+yrs	20.72
72-100+yrs	2yrs	2-4yrs	33.33		2-30yrs	32-100+yrs	30-100+yrs	1.55
	2-4yrs	2-6yrs	33.32			34-100+yrs	32-100+yrs	2.31
	2-6yrs	2-8yrs	12.73			36-100+yrs	34-100+yrs	4.43
	2-8yrs	2-10yrs	1.11			38-100+yrs	36-100+yrs	7.42
	2-10yrs	2-12yrs	-20.61			40-100+yrs	38-100+yrs	9.64
	2-12yrs	2-14yrs	2.07			42-100+yrs	40-100+yrs	10.45
	2-14yrs	2-16yrs	59.18			44-100+yrs	42-100+yrs	9.84
	2-16yrs	2-18yrs	52.42			46-100+yrs	44-100+yrs	7.54
	2-18yrs	2-20yrs	34.45			48-100+yrs	46-100+yrs	5.25
	2-20yrs	2-22yrs	24.51			50-100+yrs	48-100+yrs	4.17
	2-22yrs	2-24yrs	17.71			52-100+yrs	50-100+yrs	2.9
	2-24yrs	2-26yrs	14.48			54-100+yrs	52-100+yrs	2.45
	2-26yrs	2-28yrs	12.67			56-100+yrs	54-100+yrs	2.9
	2-28yrs	2-30yrs	9.31			58-100+yrs	56-100+yrs	3.49
	2-30yrs	2-32yrs	8.78			60-100+yrs	58-100+yrs	5.96
	2-32yrs	2-34yrs	9.76			62-100+yrs	60-100+yrs	6.64
	2-34yrs	2-36yrs	12.21			64-100+yrs	62-100+yrs	2.01
	2-36yrs	2-38yrs	13.8			66-100+yrs	64-100+yrs	-1.15
	2-38yrs	2-40yrs	14.61			68-100+yrs	66-100+yrs	-4.3
	2-40yrs	2-42yrs	12.47			70-100+yrs	68-100+yrs	-4.39
	2-42yrs	2-44yrs	9.84			72-100+yrs	70-100+yrs	-4.45
	2-44yrs	2-46yrs	5.23			74-100+yrs	72-100+yrs	-4
	2-46yrs	2-48yrs	3.04			76-100+yrs	74-100+yrs	-3.61
	2-48yrs	2-50yrs	1.41			78-100+yrs	76-100+yrs	-3.32
	2-50yrs	2-52yrs	-0.12			80-100+yrs	78-100+yrs	-3.73
	2-52yrs	2-54yrs	-0.32			82-100+yrs	80-100+yrs	-4.45
	2-54yrs	2-56yrs	-0.86			84-100+yrs	82-100+yrs	-4.56
	2-56yrs	2-58yrs	-0.18			86-100+yrs	84-100+yrs	-3.71
	2-58yrs	2-60yrs	1			88-100+yrs	86-100+yrs	-1.75
	2-60yrs	2-62yrs	-1.67			90-100+yrs	88-100+yrs	-3.11
	2-62yrs	2-64yrs	-3.51			92-100+yrs	90-100+yrs	-3.71
	2-64yrs	2-66yrs	-5.24			94-100+yrs	92-100+yrs	-2.86
	2-66yrs	2-68yrs	-6			96-100+yrs	94-100+yrs	-0.29
	2-68yrs	2-70yrs	-5.93			98-100+yrs	96-100+yrs	4.77
	2-70yrs	2-72yrs	-6.17			100+yrs	98-100+yrs	18.87
74-100+yrs	2yrs	2-4yrs	33.47		2-32yrs	34-100+yrs	32-100+yrs	2.42
	2-4yrs	2-6yrs	33.58			36-100+yrs	34-100+yrs	4.07
	2-6yrs	2-8yrs	13.14			38-100+yrs	36-100+yrs	7.01
	2-8yrs	2-10yrs	1.41			40-100+yrs	38-100+yrs	9.14
	2-10yrs	2-12yrs	-20.55			42-100+yrs	40-100+yrs	9.91
	2-12yrs	2-14yrs	1.85			44-100+yrs	42-100+yrs	9.31
	2-14yrs	2-16yrs	59.05			46-100+yrs	44-100+yrs	7.06
	2-16yrs	2-18yrs	52.69			48-100+yrs	46-100+yrs	4.79
	2-18yrs	2-20yrs	34.74			50-100+yrs	48-100+yrs	3.73
	2-20yrs	2-22yrs	24.74			52-100+yrs	50-100+yrs	2.49
	2-22yrs	2-24yrs	17.9			54-100+yrs	52-100+yrs	2.04
	2-24yrs	2-26yrs	14.63			56-100+yrs	54-100+yrs	2.46
	2-26yrs	2-28yrs	12.81			58-100+yrs	56-100+yrs	3.02
	2-28yrs	2-30yrs	9.42			60-100+yrs	58-100+yrs	5.37
	2-30yrs	2-32yrs	8.88			62-100+yrs	60-100+yrs	6
	2-32yrs	2-34yrs	9.85			64-100+yrs	62-100+yrs	1.55
	2-34yrs	2-36yrs	12.3			66-100+yrs	64-100+yrs	-1.52
	2-36yrs	2-38yrs	13.89			68-100+yrs	66-100+yrs	-4.54
	2-38yrs	2-40yrs	14.68			70-100+yrs	68-100+yrs	-4.63
	2-40yrs	2-42yrs	12.52			72-100+yrs	70-100+yrs	-4.7
	2-42yrs	2-44yrs	9.87			74-100+yrs	72-100+yrs	-4.26
	2-44yrs	2-46yrs	5.26			76-100+yrs	74-100+yrs	-3.87
	2-46yrs	2-48yrs	3.05			78-100+yrs	76-100+yrs	-3.57
	2-48yrs	2-50yrs	1.42			80-100+yrs	78-100+yrs	-3.97
	2-50yrs	2-52yrs	-0.11			82-100+yrs	80-100+yrs	-4.65
	2-52yrs	2-54yrs	-0.31			84-100+yrs	82-100+yrs	-4.76
	2-54yrs	2-56yrs	-0.85			86-100+yrs	84-100+yrs	-3.92
	2-56yrs	2-58yrs	-0.17			88-100+yrs	86-100+yrs	-2.02
	2-58yrs	2-60yrs	1.02			90-100+yrs	88-100+yrs	-3.31
	2-60yrs	2-62yrs	-1.65			92-100+yrs	90-100+yrs	-3.92
	2-62yrs	2-64yrs	-3.5			94-100+yrs	92-100+yrs	-3.11
	2-64yrs	2-66yrs	-5.23			96-100+yrs	94-100+yrs	-0.71
	2-66yrs	2-68yrs	-5.99			98-100+yrs	96-100+yrs	4.06
	2-68yrs	2-70yrs	-5.92			100+yrs	98-100+yrs	17.37
	2-70yrs	2-72yrs	-5.98		2-34yrs	36-100+yrs	34-100+yrs	4.46
	2-72yrs	2-74yrs	-5.73			38-100+yrs	36-100+yrs	6.56
76-100+yrs	2yrs	2-4yrs	33.61			40-100+yrs	38-100+yrs	8.62
	2-4yrs	2-6yrs	33.79			42-100+yrs	40-100+yrs	9.34
	2-6yrs	2-8yrs	13.44			44-100+yrs	42-100+yrs	8.75
	2-8yrs	2-10yrs	1.65			46-100+yrs	44-100+yrs	6.55
	2-10yrs	2-12yrs	-20.49			48-100+yrs	46-100+yrs	4.33
	2-12yrs	2-14yrs	1.69			50-100+yrs	48-100+yrs	3.28
	2-14yrs	2-16yrs	58.95			52-100+yrs	50-100+yrs	2.08
	2-16yrs	2-18yrs	52.89			54-100+yrs	52-100+yrs	1.64
	2-18yrs	2-20yrs	34.97			56-100+yrs	54-100+yrs	2.02
	2-20yrs	2-22yrs	24.93			58-100+yrs	56-100+yrs	2.54
	2-22yrs	2-24yrs	18.05			60-100+yrs	58-100+yrs	4.79
	2-24yrs	2-26yrs	14.76			62-100+yrs	60-100+yrs	5.36
	2-26yrs	2-28yrs	12.92			64-100+yrs	62-100+yrs	1.09
	2-28yrs	2-30yrs	9.51			66-100+yrs	64-100+yrs	-1.87
	2-30yrs	2-32yrs	8.96			68-100+yrs	66-100+yrs	-4.77
	2-32yrs	2-34yrs	9.93			70-100+yrs	68-100+yrs	-4.86
	2-34yrs	2-36yrs	12.38			72-100+yrs	70-100+yrs	-4.93
	2-36yrs	2-38yrs	13.96			74-100+yrs	72-100+yrs	-4.5
	2-38yrs	2-40yrs	14.74			76-100+yrs	74-100+yrs	-4.12
	2-40yrs	2-42yrs	12.57			78-100+yrs	76-100+yrs	-3.81
	2-42yrs	2-44yrs	9.9			80-100+yrs	78-100+yrs	-4.2
	2-44yrs	2-46yrs	5.28			82-100+yrs	80-100+yrs	-4.84
	2-46yrs	2-48yrs	3.07			84-100+yrs	82-100+yrs	-4.95
	2-48yrs	2-50yrs	1.43			86-100+yrs	84-100+yrs	-4.12
	2-50yrs	2-52yrs	-0.1			88-100+yrs	86-100+yrs	-2.27
	2-52yrs	2-54yrs	-0.3			90-100+yrs	88-100+yrs	-3.52
	2-54yrs	2-56yrs	-0.84			92-100+yrs	90-100+yrs	-4.1
	2-56yrs	2-58yrs	-0.16			94-100+yrs	92-100+yrs	-3.35
	2-58yrs	2-60yrs	1.03			96-100+yrs	94-100+yrs	-1.11
	2-60yrs	2-62yrs	-1.64			98-100+yrs	96-100+yrs	3.4
	2-62yrs	2-64yrs	-3.49			100+yrs	98-100+yrs	15.86
	2-64yrs	2-66yrs	-5.22		2-36yrs	38-100+yrs	36-100+yrs	6.72
	2-66yrs	2-68yrs	-5.98			40-100+yrs	38-100+yrs	8.06
	2-68yrs	2-70yrs	-5.91			42-100+yrs	40-100+yrs	8.72
	2-70yrs	2-72yrs	-5.97			44-100+yrs	42-100+yrs	8.15
	2-72yrs	2-74yrs	-5.69			46-100+yrs	44-100+yrs	6.01
	2-74yrs	2-76yrs	-5.14			48-100+yrs	46-100+yrs	3.83
78-100+yrs	2yrs	2-4yrs	33.73			50-100+yrs	48-100+yrs	2.82
	2-4yrs	2-6yrs	33.98			52-100+yrs	50-100+yrs	1.63
	2-6yrs	2-8yrs	13.7			54-100+yrs	52-100+yrs	1.21
	2-8yrs	2-10yrs	1.85			56-100+yrs	54-100+yrs	1.57
	2-10yrs	2-12yrs	-20.43			58-100+yrs	56-100+yrs	2.06
	2-12yrs	2-14yrs	1.57			60-100+yrs	58-100+yrs	4.2
	2-14yrs	2-16yrs	58.87			62-100+yrs	60-100+yrs	4.72
	2-16yrs	2-18yrs	53.05			64-100+yrs	62-100+yrs	0.63
	2-18yrs	2-20yrs	35.15			66-100+yrs	64-100+yrs	-2.22
	2-20yrs	2-22yrs	25.08			68-100+yrs	66-100+yrs	-4.99
	2-22yrs	2-24yrs	18.17			70-100+yrs	68-100+yrs	-5.08
	2-24yrs	2-26yrs	14.86			72-100+yrs	70-100+yrs	-5.15
	2-26yrs	2-28yrs	13.01			74-100+yrs	72-100+yrs	-4.74
	2-28yrs	2-30yrs	9.58			76-100+yrs	74-100+yrs	-4.36
	2-30yrs	2-32yrs	9.02			78-100+yrs	76-100+yrs	-4.05
	2-32yrs	2-34yrs	9.99			80-100+yrs	78-100+yrs	-4.42
	2-34yrs	2-36yrs	12.44			82-100+yrs	80-100+yrs	-5.03
	2-36yrs	2-38yrs	14.02			84-100+yrs	82-100+yrs	-5.14
	2-38yrs	2-40yrs	14.79			86-100+yrs	84-100+yrs	-4.31
	2-40yrs	2-42yrs	12.6			88-100+yrs	86-100+yrs	-2.53
	2-42yrs	2-44yrs	9.93			90-100+yrs	88-100+yrs	-3.71
	2-44yrs	2-46yrs	5.29			92-100+yrs	90-100+yrs	-4.29
	2-46yrs	2-48yrs	3.08			94-100+yrs	92-100+yrs	-3.59
	2-48yrs	2-50yrs	1.44			96-100+yrs	94-100+yrs	-1.49
	2-50yrs	2-52yrs	-0.09			98-100+yrs	96-100+yrs	2.73
	2-52yrs	2-54yrs	-0.29			100+yrs	98-100+yrs	14.3
	2-54yrs	2-56yrs	-0.83		2-38yrs	40-100+yrs	38-100+yrs	8.26
	2-56yrs	2-58yrs	-0.15			42-100+yrs	40-100+yrs	8.08
	2-58yrs	2-60yrs	1.04			44-100+yrs	42-100+yrs	7.52
	2-60yrs	2-62yrs	-1.63			46-100+yrs	44-100+yrs	5.45
	2-62yrs	2-64yrs	-3.48			48-100+yrs	46-100+yrs	3.32
	2-64yrs	2-66yrs	-5.21			50-100+yrs	48-100+yrs	2.34
	2-66yrs	2-68yrs	-5.97			52-100+yrs	50-100+yrs	1.18
	2-68yrs	2-70yrs	-5.9			54-100+yrs	52-100+yrs	0.77
	2-70yrs	2-72yrs	-5.96			56-100+yrs	54-100+yrs	1.11
	2-72yrs	2-74yrs	-5.68			58-100+yrs	56-100+yrs	1.57
	2-74yrs	2-76yrs	-5.12			60-100+yrs	58-100+yrs	3.62
	2-76yrs	2-78yrs	-5.12			62-100+yrs	60-100+yrs	4.08
80-100+yrs	2yrs	2-4yrs	33.82			64-100+yrs	62-100+yrs	0.17
	2-4yrs	2-6yrs	34.12			66-100+yrs	64-100+yrs	-2.55
	2-6yrs	2-8yrs	13.9			68-100+yrs	66-100+yrs	-5.18
	2-8yrs	2-10yrs	2.02			70-100+yrs	68-100+yrs	-5.27
	2-10yrs	2-12yrs	-20.38			72-100+yrs	70-100+yrs	-5.35
	2-12yrs	2-14yrs	1.48			74-100+yrs	72-100+yrs	-4.95
	2-14yrs	2-16yrs	58.82			76-100+yrs	74-100+yrs	-4.57
	2-16yrs	2-18yrs	53.18			78-100+yrs	76-100+yrs	-4.26
	2-18yrs	2-20yrs	35.3			80-100+yrs	78-100+yrs	-4.63
	2-20yrs	2-22yrs	25.19			82-100+yrs	80-100+yrs	-5.2
	2-22yrs	2-24yrs	18.26			84-100+yrs	82-100+yrs	-5.31
	2-24yrs	2-26yrs	14.94			86-100+yrs	84-100+yrs	-4.48
	2-26yrs	2-28yrs	13.08			88-100+yrs	86-100+yrs	-2.75
	2-28yrs	2-30yrs	9.63			90-100+yrs	88-100+yrs	-3.88
	2-30yrs	2-32yrs	9.07			92-100+yrs	90-100+yrs	-4.48
	2-32yrs	2-34yrs	10.03			94-100+yrs	92-100+yrs	-3.8
	2-34yrs	2-36yrs	12.49			96-100+yrs	94-100+yrs	-1.86
	2-36yrs	2-38yrs	14.06			98-100+yrs	96-100+yrs	2.18
	2-38yrs	2-40yrs	14.82			100+yrs	98-100+yrs	13.02
	2-40yrs	2-42yrs	12.63		2-40yrs	42-100+yrs	40-100+yrs	7.55
	2-42yrs	2-44yrs	9.94			44-100+yrs	42-100+yrs	6.85
	2-44yrs	2-46yrs	5.31			46-100+yrs	44-100+yrs	4.84
	2-46yrs	2-48yrs	3.09			48-100+yrs	46-100+yrs	2.78
	2-48yrs	2-50yrs	1.45			50-100+yrs	48-100+yrs	1.84
	2-50yrs	2-52yrs	-0.09			52-100+yrs	50-100+yrs	0.71
	2-52yrs	2-54yrs	-0.29			54-100+yrs	52-100+yrs	0.33
	2-54yrs	2-56yrs	-0.82			56-100+yrs	54-100+yrs	0.65
	2-56yrs	2-58yrs	-0.14			58-100+yrs	56-100+yrs	1.08
	2-58yrs	2-60yrs	1.05			60-100+yrs	58-100+yrs	3.04
	2-60yrs	2-62yrs	-1.62			62-100+yrs	60-100+yrs	3.46
	2-62yrs	2-64yrs	-3.47			64-100+yrs	62-100+yrs	-0.28
	2-64yrs	2-66yrs	-5.2			66-100+yrs	64-100+yrs	-2.85
	2-66yrs	2-68yrs	-5.97			68-100+yrs	66-100+yrs	-5.34
	2-68yrs	2-70yrs	-5.89			70-100+yrs	68-100+yrs	-5.42
	2-70yrs	2-72yrs	-5.95			72-100+yrs	70-100+yrs	-5.51
	2-72yrs	2-74yrs	-5.68			74-100+yrs	72-100+yrs	-5.12
	2-74yrs	2-76yrs	-5.11			76-100+yrs	74-100+yrs	-4.75
	2-76yrs	2-78yrs	-5.24			78-100+yrs	76-100+yrs	-4.44
	2-78yrs	2-80yrs	-5.52			80-100+yrs	78-100+yrs	-4.79
82-100+yrs	2yrs	2-4yrs	33.88			82-100+yrs	80-100+yrs	-5.34
	2-4yrs	2-6yrs	34.21			84-100+yrs	82-100+yrs	-5.45
	2-6yrs	2-8yrs	14.04			86-100+yrs	84-100+yrs	-4.63
	2-8yrs	2-10yrs	2.12			88-100+yrs	86-100+yrs	-2.94
	2-10yrs	2-12yrs	-20.34			90-100+yrs	88-100+yrs	-4.02
	2-12yrs	2-14yrs	1.43			92-100+yrs	90-100+yrs	-4.6
	2-14yrs	2-16yrs	58.78			94-100+yrs	92-100+yrs	-4
	2-16yrs	2-18yrs	53.27			96-100+yrs	94-100+yrs	-2.13
	2-18yrs	2-20yrs	35.39			98-100+yrs	96-100+yrs	1.65
	2-20yrs	2-22yrs	25.27			100+yrs	98-100+yrs	11.95
	2-22yrs	2-24yrs	18.32		2-42yrs	44-100+yrs	42-100+yrs	6.31
	2-24yrs	2-26yrs	15			46-100+yrs	44-100+yrs	4.26
	2-26yrs	2-28yrs	13.13			48-100+yrs	46-100+yrs	2.26
	2-28yrs	2-30yrs	9.67			50-100+yrs	48-100+yrs	1.36
	2-30yrs	2-32yrs	9.11			52-100+yrs	50-100+yrs	0.26
	2-32yrs	2-34yrs	10.07			54-100+yrs	52-100+yrs	-0.1
	2-34yrs	2-36yrs	12.52			56-100+yrs	54-100+yrs	0.2
	2-36yrs	2-38yrs	14.09			58-100+yrs	56-100+yrs	0.6
	2-38yrs	2-40yrs	14.85			60-100+yrs	58-100+yrs	2.47
	2-40yrs	2-42yrs	12.65			62-100+yrs	60-100+yrs	2.88
	2-42yrs	2-44yrs	9.96			64-100+yrs	62-100+yrs	-0.69
	2-44yrs	2-46yrs	5.32			66-100+yrs	64-100+yrs	-3.1
	2-46yrs	2-48yrs	3.1			68-100+yrs	66-100+yrs	-5.45
	2-48yrs	2-50yrs	1.46			70-100+yrs	68-100+yrs	-5.53
	2-50yrs	2-52yrs	-0.08			72-100+yrs	70-100+yrs	-5.63
	2-52yrs	2-54yrs	-0.28			74-100+yrs	72-100+yrs	-5.25
	2-54yrs	2-56yrs	-0.82			76-100+yrs	74-100+yrs	-4.88
	2-56yrs	2-58yrs	-0.14			78-100+yrs	76-100+yrs	-4.57
	2-58yrs	2-60yrs	1.06			80-100+yrs	78-100+yrs	-4.92
	2-60yrs	2-62yrs	-1.62			82-100+yrs	80-100+yrs	-5.44
	2-62yrs	2-64yrs	-3.47			84-100+yrs	82-100+yrs	-5.55
	2-64yrs	2-66yrs	-5.19			86-100+yrs	84-100+yrs	-4.73
	2-66yrs	2-68yrs	-5.96			88-100+yrs	86-100+yrs	-3.08
	2-68yrs	2-70yrs	-5.89			90-100+yrs	88-100+yrs	-4.13
	2-70yrs	2-72yrs	-5.95			92-100+yrs	90-100+yrs	-4.72
	2-72yrs	2-74yrs	-5.67			94-100+yrs	92-100+yrs	-4.12
	2-74yrs	2-76yrs	-5.1			96-100+yrs	94-100+yrs	-2.34
	2-76yrs	2-78yrs	-5.24			98-100+yrs	96-100+yrs	1.3
	2-78yrs	2-80yrs	-5.7			100+yrs	98-100+yrs	11.19
	2-80yrs	2-82yrs	-5.9		2-44yrs	46-100+yrs	44-100+yrs	2.76
84-100+yrs	2yrs	2-4yrs	33.94			48-100+yrs	46-100+yrs	1.78
	2-4yrs	2-6yrs	34.28			50-100+yrs	48-100+yrs	0.91
	2-6yrs	2-8yrs	14.14			52-100+yrs	50-100+yrs	-0.16
	2-8yrs	2-10yrs	2.21			54-100+yrs	52-100+yrs	-0.49
	2-10yrs	2-12yrs	-20.3			56-100+yrs	54-100+yrs	-0.21
	2-12yrs	2-14yrs	1.39			58-100+yrs	56-100+yrs	0.16
	2-14yrs	2-16yrs	58.76			60-100+yrs	58-100+yrs	1.96
	2-16yrs	2-18yrs	53.33			62-100+yrs	60-100+yrs	2.35
	2-18yrs	2-20yrs	35.47			64-100+yrs	62-100+yrs	-1.07
	2-20yrs	2-22yrs	25.33			66-100+yrs	64-100+yrs	-3.32
	2-22yrs	2-24yrs	18.37			68-100+yrs	66-100+yrs	-5.53
	2-24yrs	2-26yrs	15.04			70-100+yrs	68-100+yrs	-5.62
	2-26yrs	2-28yrs	13.16			72-100+yrs	70-100+yrs	-5.72
	2-28yrs	2-30yrs	9.7			74-100+yrs	72-100+yrs	-5.34
	2-30yrs	2-32yrs	9.13			76-100+yrs	74-100+yrs	-4.97
	2-32yrs	2-34yrs	10.09			78-100+yrs	76-100+yrs	-4.66
	2-34yrs	2-36yrs	12.55			80-100+yrs	78-100+yrs	-5
	2-36yrs	2-38yrs	14.11			82-100+yrs	80-100+yrs	-5.52
	2-38yrs	2-40yrs	14.87			84-100+yrs	82-100+yrs	-5.63
	2-40yrs	2-42yrs	12.66			86-100+yrs	84-100+yrs	-4.8
	2-42yrs	2-44yrs	9.97			88-100+yrs	86-100+yrs	-3.17
	2-44yrs	2-46yrs	5.32			90-100+yrs	88-100+yrs	-4.22
	2-46yrs	2-48yrs	3.1			92-100+yrs	90-100+yrs	-4.79
	2-48yrs	2-50yrs	1.46			94-100+yrs	92-100+yrs	-4.22
	2-50yrs	2-52yrs	-0.08			96-100+yrs	94-100+yrs	-2.5
	2-52yrs	2-54yrs	-0.28			98-100+yrs	96-100+yrs	1.08
	2-54yrs	2-56yrs	-0.82			100+yrs	98-100+yrs	10.56
	2-56yrs	2-58yrs	-0.13		2-46yrs	48-100+yrs	46-100+yrs	1.26
	2-58yrs	2-60yrs	1.06			50-100+yrs	48-100+yrs	0.55
	2-60yrs	2-62yrs	-1.61			52-100+yrs	50-100+yrs	-0.5
	2-62yrs	2-64yrs	-3.46			54-100+yrs	52-100+yrs	-0.82
	2-64yrs	2-66yrs	-5.19			56-100+yrs	54-100+yrs	-0.56
	2-66yrs	2-68yrs	-5.96			58-100+yrs	56-100+yrs	-0.21
	2-68yrs	2-70yrs	-5.89			60-100+yrs	58-100+yrs	1.52
	2-70yrs	2-72yrs	-5.94			62-100+yrs	60-100+yrs	1.87
	2-72yrs	2-74yrs	-5.67			64-100+yrs	62-100+yrs	-1.41
	2-74yrs	2-76yrs	-5.1			66-100+yrs	64-100+yrs	-3.5
	2-76yrs	2-78yrs	-5.23			68-100+yrs	66-100+yrs	-5.59
	2-78yrs	2-80yrs	-5.7			70-100+yrs	68-100+yrs	-5.67
	2-80yrs	2-82yrs	-5.92			72-100+yrs	70-100+yrs	-5.78
	2-82yrs	2-84yrs	-6.11			74-100+yrs	72-100+yrs	-5.4
86-100+yrs	2yrs	2-4yrs	34			76-100+yrs	74-100+yrs	-5.04
	2-4yrs	2-6yrs	34.35			78-100+yrs	76-100+yrs	-4.73
	2-6yrs	2-8yrs	14.24			80-100+yrs	78-100+yrs	-5.07
	2-8yrs	2-10yrs	2.28			82-100+yrs	80-100+yrs	-5.58
	2-10yrs	2-12yrs	-20.27			84-100+yrs	82-100+yrs	-5.69
	2-12yrs	2-14yrs	1.36			86-100+yrs	84-100+yrs	-4.86
	2-14yrs	2-16yrs	58.75			88-100+yrs	86-100+yrs	-3.25
	2-16yrs	2-18yrs	53.39			90-100+yrs	88-100+yrs	-4.28
	2-18yrs	2-20yrs	35.53			92-100+yrs	90-100+yrs	-4.86
	2-20yrs	2-22yrs	25.38			94-100+yrs	92-100+yrs	-4.3
	2-22yrs	2-24yrs	18.41			96-100+yrs	94-100+yrs	-2.61
	2-24yrs	2-26yrs	15.07			98-100+yrs	96-100+yrs	0.9
	2-26yrs	2-28yrs	13.19			100+yrs	98-100+yrs	10.12
	2-28yrs	2-30yrs	9.72		2-48yrs	50-100+yrs	48-100+yrs	0.24
	2-30yrs	2-32yrs	9.15			52-100+yrs	50-100+yrs	-0.79
	2-32yrs	2-34yrs	10.11			54-100+yrs	52-100+yrs	-1.1
	2-34yrs	2-36yrs	12.57			56-100+yrs	54-100+yrs	-0.85
	2-36yrs	2-38yrs	14.13			58-100+yrs	56-100+yrs	-0.53
	2-38yrs	2-40yrs	14.88			60-100+yrs	58-100+yrs	1.15
	2-40yrs	2-42yrs	12.67			62-100+yrs	60-100+yrs	1.47
	2-42yrs	2-44yrs	9.98			64-100+yrs	62-100+yrs	-1.7
	2-44yrs	2-46yrs	5.33			66-100+yrs	64-100+yrs	-3.65
	2-46yrs	2-48yrs	3.11			68-100+yrs	66-100+yrs	-5.64
	2-48yrs	2-50yrs	1.47			70-100+yrs	68-100+yrs	-5.72
	2-50yrs	2-52yrs	-0.08			72-100+yrs	70-100+yrs	-5.83
	2-52yrs	2-54yrs	-0.28			74-100+yrs	72-100+yrs	-5.45
	2-54yrs	2-56yrs	-0.82			76-100+yrs	74-100+yrs	-5.09
	2-56yrs	2-58yrs	-0.13			78-100+yrs	76-100+yrs	-4.78
	2-58yrs	2-60yrs	1.06			80-100+yrs	78-100+yrs	-5.12
	2-60yrs	2-62yrs	-1.61			82-100+yrs	80-100+yrs	-5.62
	2-62yrs	2-64yrs	-3.46			84-100+yrs	82-100+yrs	-5.73
	2-64yrs	2-66yrs	-5.18			86-100+yrs	84-100+yrs	-4.9
	2-66yrs	2-68yrs	-5.96			88-100+yrs	86-100+yrs	-3.32
	2-68yrs	2-70yrs	-5.88			90-100+yrs	88-100+yrs	-4.33
	2-70yrs	2-72yrs	-5.94			92-100+yrs	90-100+yrs	-4.91
	2-72yrs	2-74yrs	-5.66			94-100+yrs	92-100+yrs	-4.36
	2-74yrs	2-76yrs	-5.09			96-100+yrs	94-100+yrs	-2.7
	2-76yrs	2-78yrs	-5.23			98-100+yrs	96-100+yrs	0.76
	2-78yrs	2-80yrs	-5.69			100+yrs	98-100+yrs	9.87
	2-80yrs	2-82yrs	-5.92		2-50yrs	52-100+yrs	50-100+yrs	-1.18
	2-82yrs	2-84yrs	-6.22			54-100+yrs	52-100+yrs	-1.34
	2-84yrs	2-86yrs	-3.84			56-100+yrs	54-100+yrs	-1.11
88-100+yrs	2yrs	2-4yrs	34.04			58-100+yrs	56-100+yrs	-0.8
	2-4yrs	2-6yrs	34.42			60-100+yrs	58-100+yrs	0.82
	2-6yrs	2-8yrs	14.32			62-100+yrs	60-100+yrs	1.11
	2-8yrs	2-10yrs	2.35			64-100+yrs	62-100+yrs	-1.95
	2-10yrs	2-12yrs	-20.24			66-100+yrs	64-100+yrs	-3.79
	2-12yrs	2-14yrs	1.33			68-100+yrs	66-100+yrs	-5.67
	2-14yrs	2-16yrs	58.74			70-100+yrs	68-100+yrs	-5.76
	2-16yrs	2-18yrs	53.44			72-100+yrs	70-100+yrs	-5.86
	2-18yrs	2-20yrs	35.58			74-100+yrs	72-100+yrs	-5.49
	2-20yrs	2-22yrs	25.43			76-100+yrs	74-100+yrs	-5.13
	2-22yrs	2-24yrs	18.44			78-100+yrs	76-100+yrs	-4.81
	2-24yrs	2-26yrs	15.1			80-100+yrs	78-100+yrs	-5.16
	2-26yrs	2-28yrs	13.22			82-100+yrs	80-100+yrs	-5.65
	2-28yrs	2-30yrs	9.74			84-100+yrs	82-100+yrs	-5.77
	2-30yrs	2-32yrs	9.17			86-100+yrs	84-100+yrs	-4.93
	2-32yrs	2-34yrs	10.13			88-100+yrs	86-100+yrs	-3.36
	2-34yrs	2-36yrs	12.58			90-100+yrs	88-100+yrs	-4.37
	2-36yrs	2-38yrs	14.15			92-100+yrs	90-100+yrs	-4.95
	2-38yrs	2-40yrs	14.9			94-100+yrs	92-100+yrs	-4.41
	2-40yrs	2-42yrs	12.68			96-100+yrs	94-100+yrs	-2.77
	2-42yrs	2-44yrs	9.98			98-100+yrs	96-100+yrs	0.67
	2-44yrs	2-46yrs	5.34			100+yrs	98-100+yrs	9.56
	2-46yrs	2-48yrs	3.11		2-52yrs	54-100+yrs	52-100+yrs	-1.42
	2-48yrs	2-50yrs	1.47			56-100+yrs	54-100+yrs	-1.32
	2-50yrs	2-52yrs	-0.07			58-100+yrs	56-100+yrs	-1.04
	2-52yrs	2-54yrs	-0.27			60-100+yrs	58-100+yrs	0.54
	2-54yrs	2-56yrs	-0.81			62-100+yrs	60-100+yrs	0.8
	2-56yrs	2-58yrs	-0.13			64-100+yrs	62-100+yrs	-2.17
	2-58yrs	2-60yrs	1.07			66-100+yrs	64-100+yrs	-3.9
	2-60yrs	2-62yrs	-1.61			68-100+yrs	66-100+yrs	-5.71
	2-62yrs	2-64yrs	-3.46			70-100+yrs	68-100+yrs	-5.79
	2-64yrs	2-66yrs	-5.18			72-100+yrs	70-100+yrs	-5.89
	2-66yrs	2-68yrs	-5.95			74-100+yrs	72-100+yrs	-5.52
	2-68yrs	2-70yrs	-5.88			76-100+yrs	74-100+yrs	-5.16
	2-70yrs	2-72yrs	-5.94			78-100+yrs	76-100+yrs	-4.85
	2-72yrs	2-74yrs	-5.66			80-100+yrs	78-100+yrs	-5.19
	2-74yrs	2-76yrs	-5.09			82-100+yrs	80-100+yrs	-5.68
	2-76yrs	2-78yrs	-5.22			84-100+yrs	82-100+yrs	-5.79
	2-78yrs	2-80yrs	-5.69			86-100+yrs	84-100+yrs	-4.96
	2-80yrs	2-82yrs	-5.91			88-100+yrs	86-100+yrs	-3.4
	2-82yrs	2-84yrs	-6.22			90-100+yrs	88-100+yrs	-4.4
	2-84yrs	2-86yrs	-3.83			92-100+yrs	90-100+yrs	-4.98
	2-86yrs	2-88yrs	-3.61			94-100+yrs	92-100+yrs	-4.45
90-100+yrs	2yrs	2-4yrs	34.07			96-100+yrs	94-100+yrs	-2.81
	2-4yrs	2-6yrs	34.45			98-100+yrs	96-100+yrs	0.58
	2-6yrs	2-8yrs	14.36			100+yrs	98-100+yrs	9.37
	2-8yrs	2-10yrs	2.38		2-54yrs	56-100+yrs	54-100+yrs	-1.71
	2-10yrs	2-12yrs	-20.23			58-100+yrs	56-100+yrs	-1.25
	2-12yrs	2-14yrs	1.32			60-100+yrs	58-100+yrs	0.29
	2-14yrs	2-16yrs	58.74			62-100+yrs	60-100+yrs	0.53
	2-16yrs	2-18yrs	53.47			64-100+yrs	62-100+yrs	-2.37
	2-18yrs	2-20yrs	35.61			66-100+yrs	64-100+yrs	-4.01
	2-20yrs	2-22yrs	25.45			68-100+yrs	66-100+yrs	-5.73
	2-22yrs	2-24yrs	18.46			70-100+yrs	68-100+yrs	-5.82
	2-24yrs	2-26yrs	15.11			72-100+yrs	70-100+yrs	-5.92
	2-26yrs	2-28yrs	13.23			74-100+yrs	72-100+yrs	-5.55
	2-28yrs	2-30yrs	9.75			76-100+yrs	74-100+yrs	-5.19
	2-30yrs	2-32yrs	9.18			78-100+yrs	76-100+yrs	-4.87
	2-32yrs	2-34yrs	10.14			80-100+yrs	78-100+yrs	-5.21
	2-34yrs	2-36yrs	12.59			82-100+yrs	80-100+yrs	-5.7
	2-36yrs	2-38yrs	14.16			84-100+yrs	82-100+yrs	-5.82
	2-38yrs	2-40yrs	14.91			86-100+yrs	84-100+yrs	-4.98
	2-40yrs	2-42yrs	12.69			88-100+yrs	86-100+yrs	-3.44
	2-42yrs	2-44yrs	9.99			90-100+yrs	88-100+yrs	-4.43
	2-44yrs	2-46yrs	5.34			92-100+yrs	90-100+yrs	-5
	2-46yrs	2-48yrs	3.11			94-100+yrs	92-100+yrs	-4.48
	2-48yrs	2-50yrs	1.47			96-100+yrs	94-100+yrs	-2.88
	2-50yrs	2-52yrs	-0.07			98-100+yrs	96-100+yrs	0.53
	2-52yrs	2-54yrs	-0.27			100+yrs	98-100+yrs	9.21
	2-54yrs	2-56yrs	-0.81		2-56yrs	58-100+yrs	56-100+yrs	-1.12
	2-56yrs	2-58yrs	-0.13			60-100+yrs	58-100+yrs	0.05
	2-58yrs	2-60yrs	1.07			62-100+yrs	60-100+yrs	0.27
	2-60yrs	2-62yrs	-1.61			64-100+yrs	62-100+yrs	-2.55
	2-62yrs	2-64yrs	-3.46			66-100+yrs	64-100+yrs	-4.11
	2-64yrs	2-66yrs	-5.18			68-100+yrs	66-100+yrs	-5.76
	2-66yrs	2-68yrs	-5.95			70-100+yrs	68-100+yrs	-5.84
	2-68yrs	2-70yrs	-5.88			72-100+yrs	70-100+yrs	-5.95
	2-70yrs	2-72yrs	-5.93			74-100+yrs	72-100+yrs	-5.58
	2-72yrs	2-74yrs	-5.65			76-100+yrs	74-100+yrs	-5.22
	2-74yrs	2-76yrs	-5.09			78-100+yrs	76-100+yrs	-4.9
	2-76yrs	2-78yrs	-5.22			80-100+yrs	78-100+yrs	-5.24
	2-78yrs	2-80yrs	-5.69			82-100+yrs	80-100+yrs	-5.72
	2-80yrs	2-82yrs	-5.91			84-100+yrs	82-100+yrs	-5.84
	2-82yrs	2-84yrs	-6.22			86-100+yrs	84-100+yrs	-5
	2-84yrs	2-86yrs	-3.83			88-100+yrs	86-100+yrs	-3.47
	2-86yrs	2-88yrs	-3.96			90-100+yrs	88-100+yrs	-4.45
	2-88yrs	2-90yrs	-5.05			92-100+yrs	90-100+yrs	-5.03
92-100+yrs	2yrs	2-4yrs	34.08			94-100+yrs	92-100+yrs	-4.5
	2-4yrs	2-6yrs	34.47			96-100+yrs	94-100+yrs	-2.93
	2-6yrs	2-8yrs	14.39			98-100+yrs	96-100+yrs	0.49
	2-8yrs	2-10yrs	2.41			100+yrs	98-100+yrs	9.05
	2-10yrs	2-12yrs	-20.22		2-58yrs	60-100+yrs	58-100+yrs	0.36
	2-12yrs	2-14yrs	1.31			62-100+yrs	60-100+yrs	0.02
	2-14yrs	2-16yrs	58.74			64-100+yrs	62-100+yrs	-2.74
	2-16yrs	2-18yrs	53.5			66-100+yrs	64-100+yrs	-4.2
	2-18yrs	2-20yrs	35.64			68-100+yrs	66-100+yrs	-5.79
	2-20yrs	2-22yrs	25.47			70-100+yrs	68-100+yrs	-5.87
	2-22yrs	2-24yrs	18.48			72-100+yrs	70-100+yrs	-5.97
	2-24yrs	2-26yrs	15.13			74-100+yrs	72-100+yrs	-5.61
	2-26yrs	2-28yrs	13.24			76-100+yrs	74-100+yrs	-5.25
	2-28yrs	2-30yrs	9.76			78-100+yrs	76-100+yrs	-4.92
	2-30yrs	2-32yrs	9.19			80-100+yrs	78-100+yrs	-5.26
	2-32yrs	2-34yrs	10.14			82-100+yrs	80-100+yrs	-5.74
	2-34yrs	2-36yrs	12.6			84-100+yrs	82-100+yrs	-5.86
	2-36yrs	2-38yrs	14.16			86-100+yrs	84-100+yrs	-5.02
	2-38yrs	2-40yrs	14.91			88-100+yrs	86-100+yrs	-3.49
	2-40yrs	2-42yrs	12.69			90-100+yrs	88-100+yrs	-4.48
	2-42yrs	2-44yrs	9.99			92-100+yrs	90-100+yrs	-5.05
	2-44yrs	2-46yrs	5.34			94-100+yrs	92-100+yrs	-4.54
	2-46yrs	2-48yrs	3.12			96-100+yrs	94-100+yrs	-2.96
	2-48yrs	2-50yrs	1.47			98-100+yrs	96-100+yrs	0.43
	2-50yrs	2-52yrs	-0.07			100+yrs	98-100+yrs	9.01
	2-52yrs	2-54yrs	-0.27		2-60yrs	62-100+yrs	60-100+yrs	-0.98
	2-54yrs	2-56yrs	-0.81			64-100+yrs	62-100+yrs	-2.93
	2-56yrs	2-58yrs	-0.13			66-100+yrs	64-100+yrs	-4.3
	2-58yrs	2-60yrs	1.07			68-100+yrs	66-100+yrs	-5.81
	2-60yrs	2-62yrs	-1.61			70-100+yrs	68-100+yrs	-5.9
	2-62yrs	2-64yrs	-3.46			72-100+yrs	70-100+yrs	-6
	2-64yrs	2-66yrs	-5.18			74-100+yrs	72-100+yrs	-5.64
	2-66yrs	2-68yrs	-5.95			76-100+yrs	74-100+yrs	-5.28
	2-68yrs	2-70yrs	-5.88			78-100+yrs	76-100+yrs	-4.96
	2-70yrs	2-72yrs	-5.93			80-100+yrs	78-100+yrs	-5.29
	2-72yrs	2-74yrs	-5.65			82-100+yrs	80-100+yrs	-5.77
	2-74yrs	2-76yrs	-5.08			84-100+yrs	82-100+yrs	-5.88
	2-76yrs	2-78yrs	-5.22			86-100+yrs	84-100+yrs	-5.04
	2-78yrs	2-80yrs	-5.69			88-100+yrs	86-100+yrs	-3.53
	2-80yrs	2-82yrs	-5.91			90-100+yrs	88-100+yrs	-4.51
	2-82yrs	2-84yrs	-6.22			92-100+yrs	90-100+yrs	-5.08
	2-84yrs	2-86yrs	-3.83			94-100+yrs	92-100+yrs	-4.56
	2-86yrs	2-88yrs	-3.95			96-100+yrs	94-100+yrs	-3.01
	2-88yrs	2-90yrs	-5.16			98-100+yrs	96-100+yrs	0.37
	2-90yrs	2-92yrs	-5.18			100+yrs	98-100+yrs	8.83
94-100+yrs	2yrs	2-4yrs	34.1		2-62yrs	64-100+yrs	62-100+yrs	-3.23
	2-4yrs	2-6yrs	34.49			66-100+yrs	64-100+yrs	-4.38
	2-6yrs	2-8yrs	14.42			68-100+yrs	66-100+yrs	-5.83
	2-8yrs	2-10yrs	2.43			70-100+yrs	68-100+yrs	-5.92
	2-10yrs	2-12yrs	-20.21			72-100+yrs	70-100+yrs	-6.03
	2-12yrs	2-14yrs	1.3			74-100+yrs	72-100+yrs	-5.67
	2-14yrs	2-16yrs	58.73			76-100+yrs	74-100+yrs	-5.31
	2-16yrs	2-18yrs	53.51			78-100+yrs	76-100+yrs	-4.98
	2-18yrs	2-20yrs	35.65			80-100+yrs	78-100+yrs	-5.32
	2-20yrs	2-22yrs	25.48			82-100+yrs	80-100+yrs	-5.78
	2-22yrs	2-24yrs	18.49			84-100+yrs	82-100+yrs	-5.89
	2-24yrs	2-26yrs	15.14			86-100+yrs	84-100+yrs	-5.06
	2-26yrs	2-28yrs	13.25			88-100+yrs	86-100+yrs	-3.55
	2-28yrs	2-30yrs	9.76			90-100+yrs	88-100+yrs	-4.53
	2-30yrs	2-32yrs	9.19			92-100+yrs	90-100+yrs	-5.09
	2-32yrs	2-34yrs	10.15			94-100+yrs	92-100+yrs	-4.58
	2-34yrs	2-36yrs	12.61			96-100+yrs	94-100+yrs	-3.04
	2-36yrs	2-38yrs	14.17			98-100+yrs	96-100+yrs	0.34
	2-38yrs	2-40yrs	14.92			100+yrs	98-100+yrs	8.67
	2-40yrs	2-42yrs	12.7		2-64yrs	66-100+yrs	64-100+yrs	-4.85
	2-42yrs	2-44yrs	9.99			68-100+yrs	66-100+yrs	-5.85
	2-44yrs	2-46yrs	5.34			70-100+yrs	68-100+yrs	-5.93
	2-46yrs	2-48yrs	3.12			72-100+yrs	70-100+yrs	-6.04
	2-48yrs	2-50yrs	1.47			74-100+yrs	72-100+yrs	-5.69
	2-50yrs	2-52yrs	-0.07			76-100+yrs	74-100+yrs	-5.33
	2-52yrs	2-54yrs	-0.27			78-100+yrs	76-100+yrs	-5.01
	2-54yrs	2-56yrs	-0.81			80-100+yrs	78-100+yrs	-5.34
	2-56yrs	2-58yrs	-0.13			82-100+yrs	80-100+yrs	-5.79
	2-58yrs	2-60yrs	1.07			84-100+yrs	82-100+yrs	-5.91
	2-60yrs	2-62yrs	-1.6			86-100+yrs	84-100+yrs	-5.07
	2-62yrs	2-64yrs	-3.46			88-100+yrs	86-100+yrs	-3.56
	2-64yrs	2-66yrs	-5.18			90-100+yrs	88-100+yrs	-4.54
	2-66yrs	2-68yrs	-5.95			92-100+yrs	90-100+yrs	-5.11
	2-68yrs	2-70yrs	-5.88			94-100+yrs	92-100+yrs	-4.61
	2-70yrs	2-72yrs	-5.93			96-100+yrs	94-100+yrs	-3.06
	2-72yrs	2-74yrs	-5.65			98-100+yrs	96-100+yrs	0.29
	2-74yrs	2-76yrs	-5.08			100+yrs	98-100+yrs	8.69
	2-76yrs	2-78yrs	-5.22		2-66yrs	68-100+yrs	66-100+yrs	-6
	2-78yrs	2-80yrs	-5.69			70-100+yrs	68-100+yrs	-5.96
	2-80yrs	2-82yrs	-5.91			72-100+yrs	70-100+yrs	-6.07
	2-82yrs	2-84yrs	-6.22			74-100+yrs	72-100+yrs	-5.71
	2-84yrs	2-86yrs	-3.83			76-100+yrs	74-100+yrs	-5.36
	2-86yrs	2-88yrs	-3.95			78-100+yrs	76-100+yrs	-5.03
	2-88yrs	2-90yrs	-5.15			80-100+yrs	78-100+yrs	-5.37
	2-90yrs	2-92yrs	-5.05			82-100+yrs	80-100+yrs	-5.82
	2-92yrs	2-94yrs	-4.6			84-100+yrs	82-100+yrs	-5.93
96-100+yrs	2yrs	2-4yrs	34.11			86-100+yrs	84-100+yrs	-5.09
	2-4yrs	2-6yrs	34.51			88-100+yrs	86-100+yrs	-3.59
	2-6yrs	2-8yrs	14.44			90-100+yrs	88-100+yrs	-4.56
	2-8yrs	2-10yrs	2.45			92-100+yrs	90-100+yrs	-5.13
	2-10yrs	2-12yrs	-20.2			94-100+yrs	92-100+yrs	-4.61
	2-12yrs	2-14yrs	1.29			96-100+yrs	94-100+yrs	-3.09
	2-14yrs	2-16yrs	58.73			98-100+yrs	96-100+yrs	0.25
	2-16yrs	2-18yrs	53.53			100+yrs	98-100+yrs	8.55
	2-18yrs	2-20yrs	35.67		2-68yrs	70-100+yrs	68-100+yrs	-5.87
	2-20yrs	2-22yrs	25.5			72-100+yrs	70-100+yrs	-6.08
	2-22yrs	2-24yrs	18.5			74-100+yrs	72-100+yrs	-5.73
	2-24yrs	2-26yrs	15.14			76-100+yrs	74-100+yrs	-5.38
	2-26yrs	2-28yrs	13.26			78-100+yrs	76-100+yrs	-5.06
	2-28yrs	2-30yrs	9.77			80-100+yrs	78-100+yrs	-5.39
	2-30yrs	2-32yrs	9.2			82-100+yrs	80-100+yrs	-5.84
	2-32yrs	2-34yrs	10.16			84-100+yrs	82-100+yrs	-5.95
	2-34yrs	2-36yrs	12.61			86-100+yrs	84-100+yrs	-5.11
	2-36yrs	2-38yrs	14.18			88-100+yrs	86-100+yrs	-3.61
	2-38yrs	2-40yrs	14.92			90-100+yrs	88-100+yrs	-4.58
	2-40yrs	2-42yrs	12.7			92-100+yrs	90-100+yrs	-5.14
	2-42yrs	2-44yrs	9.99			94-100+yrs	92-100+yrs	-4.64
	2-44yrs	2-46yrs	5.34			96-100+yrs	94-100+yrs	-3.12
	2-46yrs	2-48yrs	3.12			98-100+yrs	96-100+yrs	0.21
	2-48yrs	2-50yrs	1.47			100+yrs	98-100+yrs	8.45
	2-50yrs	2-52yrs	-0.07		2-70yrs	72-100+yrs	70-100+yrs	-6.17
	2-52yrs	2-54yrs	-0.27			74-100+yrs	72-100+yrs	-5.74
	2-54yrs	2-56yrs	-0.81			76-100+yrs	74-100+yrs	-5.4
	2-56yrs	2-58yrs	-0.13			78-100+yrs	76-100+yrs	-5.08
	2-58yrs	2-60yrs	1.07			80-100+yrs	78-100+yrs	-5.4
	2-60yrs	2-62yrs	-1.6			82-100+yrs	80-100+yrs	-5.86
	2-62yrs	2-64yrs	-3.46			84-100+yrs	82-100+yrs	-5.97
	2-64yrs	2-66yrs	-5.18			86-100+yrs	84-100+yrs	-5.13
	2-66yrs	2-68yrs	-5.95			88-100+yrs	86-100+yrs	-3.63
	2-68yrs	2-70yrs	-5.88			90-100+yrs	88-100+yrs	-4.6
	2-70yrs	2-72yrs	-5.93			92-100+yrs	90-100+yrs	-5.16
	2-72yrs	2-74yrs	-5.65			94-100+yrs	92-100+yrs	-4.65
	2-74yrs	2-76yrs	-5.08			96-100+yrs	94-100+yrs	-3.14
	2-76yrs	2-78yrs	-5.22			98-100+yrs	96-100+yrs	0.18
	2-78yrs	2-80yrs	-5.68			100+yrs	98-100+yrs	8.37
	2-80yrs	2-82yrs	-5.91		2-72yrs	74-100+yrs	72-100+yrs	-5.73
	2-82yrs	2-84yrs	-6.21			76-100+yrs	74-100+yrs	-5.41
	2-84yrs	2-86yrs	-3.83			78-100+yrs	76-100+yrs	-5.09
	2-86yrs	2-88yrs	-3.95			80-100+yrs	78-100+yrs	-5.42
	2-88yrs	2-90yrs	-5.16			82-100+yrs	80-100+yrs	-5.87
	2-90yrs	2-92yrs	-5.04			84-100+yrs	82-100+yrs	-5.98
	2-92yrs	2-94yrs	-4.32			86-100+yrs	84-100+yrs	-5.14
	2-94yrs	2-96yrs	-2.38			88-100+yrs	86-100+yrs	-3.65
98-100+yrs	2yrs	2-4yrs	34.12			90-100+yrs	88-100+yrs	-4.61
	2-4yrs	2-6yrs	34.52			92-100+yrs	90-100+yrs	-5.18
	2-6yrs	2-8yrs	14.47			94-100+yrs	92-100+yrs	-4.67
	2-8yrs	2-10yrs	2.47			96-100+yrs	94-100+yrs	-3.19
	2-10yrs	2-12yrs	-20.2			98-100+yrs	96-100+yrs	0.17
	2-12yrs	2-14yrs	1.28			100+yrs	98-100+yrs	8.24
	2-14yrs	2-16yrs	58.72		2-74yrs	76-100+yrs	74-100+yrs	-5.14
	2-16yrs	2-18yrs	53.54			78-100+yrs	76-100+yrs	-5.1
	2-18yrs	2-20yrs	35.68			80-100+yrs	78-100+yrs	-5.43
	2-20yrs	2-22yrs	25.51			82-100+yrs	80-100+yrs	-5.88
	2-22yrs	2-24yrs	18.51			84-100+yrs	82-100+yrs	-5.99
	2-24yrs	2-26yrs	15.15			86-100+yrs	84-100+yrs	-5.16
	2-26yrs	2-28yrs	13.26			88-100+yrs	86-100+yrs	-3.67
	2-28yrs	2-30yrs	9.78			90-100+yrs	88-100+yrs	-4.63
	2-30yrs	2-32yrs	9.2			92-100+yrs	90-100+yrs	-5.19
	2-32yrs	2-34yrs	10.16			94-100+yrs	92-100+yrs	-4.69
	2-34yrs	2-36yrs	12.62			96-100+yrs	94-100+yrs	-3.2
	2-36yrs	2-38yrs	14.18			98-100+yrs	96-100+yrs	0.11
	2-38yrs	2-40yrs	14.93			100+yrs	98-100+yrs	8.14
	2-40yrs	2-42yrs	12.7		2-76yrs	78-100+yrs	76-100+yrs	-5.12
	2-42yrs	2-44yrs	10			80-100+yrs	78-100+yrs	-5.44
	2-44yrs	2-46yrs	5.35			82-100+yrs	80-100+yrs	-5.89
	2-46yrs	2-48yrs	3.12			84-100+yrs	82-100+yrs	-6.01
	2-48yrs	2-50yrs	1.47			86-100+yrs	84-100+yrs	-5.17
	2-50yrs	2-52yrs	-0.07			88-100+yrs	86-100+yrs	-3.69
	2-52yrs	2-54yrs	-0.27			90-100+yrs	88-100+yrs	-4.64
	2-54yrs	2-56yrs	-0.81			92-100+yrs	90-100+yrs	-5.21
	2-56yrs	2-58yrs	-0.12			94-100+yrs	92-100+yrs	-4.71
	2-58yrs	2-60yrs	1.07			96-100+yrs	94-100+yrs	-3.2
	2-60yrs	2-62yrs	-1.6			98-100+yrs	96-100+yrs	0.07
	2-62yrs	2-64yrs	-3.46			100+yrs	98-100+yrs	8.13
	2-64yrs	2-66yrs	-5.18		2-78yrs	80-100+yrs	78-100+yrs	-5.52
	2-66yrs	2-68yrs	-5.95			82-100+yrs	80-100+yrs	-5.9
	2-68yrs	2-70yrs	-5.88			84-100+yrs	82-100+yrs	-6.01
	2-70yrs	2-72yrs	-5.93			86-100+yrs	84-100+yrs	-5.18
	2-72yrs	2-74yrs	-5.65			88-100+yrs	86-100+yrs	-3.7
	2-74yrs	2-76yrs	-5.08			90-100+yrs	88-100+yrs	-4.66
	2-76yrs	2-78yrs	-5.22			92-100+yrs	90-100+yrs	-5.21
	2-78yrs	2-80yrs	-5.68			94-100+yrs	92-100+yrs	-4.72
	2-80yrs	2-82yrs	-5.91			96-100+yrs	94-100+yrs	-3.23
	2-82yrs	2-84yrs	-6.21			98-100+yrs	96-100+yrs	0.06
	2-84yrs	2-86yrs	-3.83			100+yrs	98-100+yrs	8.05
	2-86yrs	2-88yrs	-3.95		2-80yrs	82-100+yrs	80-100+yrs	-5.9
	2-88yrs	2-90yrs	-5.15			84-100+yrs	82-100+yrs	-6.02
	2-90yrs	2-92yrs	-5.04			86-100+yrs	84-100+yrs	-5.19
	2-92yrs	2-94yrs	-4.32			88-100+yrs	86-100+yrs	-3.71
	2-94yrs	2-96yrs	-1.81			90-100+yrs	88-100+yrs	-4.67
	2-96yrs	2-98yrs	1.41			92-100+yrs	90-100+yrs	-5.22
100+yrs	2yrs	2-4yrs	34.14			94-100+yrs	92-100+yrs	-4.73
	2-4yrs	2-6yrs	34.53			96-100+yrs	94-100+yrs	-3.24
	2-6yrs	2-8yrs	14.49			98-100+yrs	96-100+yrs	0.01
	2-8yrs	2-10yrs	2.49			100+yrs	98-100+yrs	8.04
	2-10yrs	2-12yrs	-20.19		2-82yrs	84-100+yrs	82-100+yrs	-6.11
	2-12yrs	2-14yrs	1.26			86-100+yrs	84-100+yrs	-5.19
	2-14yrs	2-16yrs	58.71			88-100+yrs	86-100+yrs	-3.72
	2-16yrs	2-18yrs	53.55			90-100+yrs	88-100+yrs	-4.67
	2-18yrs	2-20yrs	35.7			92-100+yrs	90-100+yrs	-5.22
	2-20yrs	2-22yrs	25.52			94-100+yrs	92-100+yrs	-4.74
	2-22yrs	2-24yrs	18.52			96-100+yrs	94-100+yrs	-3.25
	2-24yrs	2-26yrs	15.16			98-100+yrs	96-100+yrs	0.01
	2-26yrs	2-28yrs	13.27			100+yrs	98-100+yrs	7.94
	2-28yrs	2-30yrs	9.78		2-84yrs	86-100+yrs	84-100+yrs	-3.84
	2-30yrs	2-32yrs	9.21			88-100+yrs	86-100+yrs	-3.73
	2-32yrs	2-34yrs	10.16			90-100+yrs	88-100+yrs	-4.67
	2-34yrs	2-36yrs	12.62			92-100+yrs	90-100+yrs	-5.23
	2-36yrs	2-38yrs	14.18			94-100+yrs	92-100+yrs	-4.74
	2-38yrs	2-40yrs	14.93			96-100+yrs	94-100+yrs	-3.26
	2-40yrs	2-42yrs	12.7			98-100+yrs	96-100+yrs	0
	2-42yrs	2-44yrs	10			100+yrs	98-100+yrs	7.97
	2-44yrs	2-46yrs	5.35		2-86yrs	88-100+yrs	86-100+yrs	-3.61
	2-46yrs	2-48yrs	3.12			90-100+yrs	88-100+yrs	-4.68
	2-48yrs	2-50yrs	1.48			92-100+yrs	90-100+yrs	-5.23
	2-50yrs	2-52yrs	-0.07			94-100+yrs	92-100+yrs	-4.74
	2-52yrs	2-54yrs	-0.27			96-100+yrs	94-100+yrs	-3.28
	2-54yrs	2-56yrs	-0.81			98-100+yrs	96-100+yrs	0.01
	2-56yrs	2-58yrs	-0.12			100+yrs	98-100+yrs	7.84
	2-58yrs	2-60yrs	1.07		2-88yrs	90-100+yrs	88-100+yrs	-5.05
	2-60yrs	2-62yrs	-1.6			92-100+yrs	90-100+yrs	-5.24
	2-62yrs	2-64yrs	-3.46			94-100+yrs	92-100+yrs	-4.74
	2-64yrs	2-66yrs	-5.17			96-100+yrs	94-100+yrs	-3.28
	2-66yrs	2-68yrs	-5.95			98-100+yrs	96-100+yrs	-0.01
	2-68yrs	2-70yrs	-5.87			100+yrs	98-100+yrs	7.86
	2-70yrs	2-72yrs	-5.93		2-90yrs	92-100+yrs	90-100+yrs	-5.18
	2-72yrs	2-74yrs	-5.65			94-100+yrs	92-100+yrs	-4.76
	2-74yrs	2-76yrs	-5.08			96-100+yrs	94-100+yrs	-3.27
	2-76yrs	2-78yrs	-5.22			98-100+yrs	96-100+yrs	-0.02
	2-78yrs	2-80yrs	-5.68			100+yrs	98-100+yrs	7.89
	2-80yrs	2-82yrs	-5.9		2-92yrs	94-100+yrs	92-100+yrs	-4.6
	2-82yrs	2-84yrs	-6.22			96-100+yrs	94-100+yrs	-3.29
	2-84yrs	2-86yrs	-3.82			98-100+yrs	96-100+yrs	-0.02
	2-86yrs	2-88yrs	-3.95			100+yrs	98-100+yrs	7.87
	2-88yrs	2-90yrs	-5.16		2-94yrs	96-100+yrs	94-100+yrs	-2.38
	2-90yrs	2-92yrs	-5.04			98-100+yrs	96-100+yrs	-0.02
	2-92yrs	2-94yrs	-4.32			100+yrs	98-100+yrs	7.87
	2-94yrs	2-96yrs	-1.8		2-96yrs	98-100+yrs	96-100+yrs	1.41
	2-96yrs	2-98yrs	2.64			100+yrs	98-100+yrs	7.82
	2-98yrs	2-100+yrs	12.9		2-98yrs	100+yrs	98-100+yrs	12.9
Not included	2yrs	2-4yrs	34.14		Not included	4-100+yrs	2-100+yrs	1.27
	2-4yrs	2-6yrs	34.54			6-100+yrs	4-100+yrs	13.75
	2-6yrs	2-8yrs	14.5			8-100+yrs	6-100+yrs	15.68
	2-8yrs	2-10yrs	2.5			10-100+yrs	8-100+yrs	25.06
	2-10yrs	2-12yrs	-20.19			12-100+yrs	10-100+yrs	31.46
	2-12yrs	2-14yrs	1.26			14-100+yrs	12-100+yrs	25.95
	2-14yrs	2-16yrs	58.7			16-100+yrs	14-100+yrs	-0.28
	2-16yrs	2-18yrs	53.56			18-100+yrs	16-100+yrs	-15.19
	2-18yrs	2-20yrs	35.71			20-100+yrs	18-100+yrs	5.74
	2-20yrs	2-22yrs	25.53			22-100+yrs	20-100+yrs	5.96
	2-22yrs	2-24yrs	18.52			24-100+yrs	22-100+yrs	5.23
	2-24yrs	2-26yrs	15.17			26-100+yrs	24-100+yrs	5.04
	2-26yrs	2-28yrs	13.27			28-100+yrs	26-100+yrs	6.26
	2-28yrs	2-30yrs	9.79			30-100+yrs	28-100+yrs	6.01
	2-30yrs	2-32yrs	9.21			32-100+yrs	30-100+yrs	6.14
	2-32yrs	2-34yrs	10.17			34-100+yrs	32-100+yrs	7.93
	2-34yrs	2-36yrs	12.63			36-100+yrs	34-100+yrs	10.99
	2-36yrs	2-38yrs	14.19			38-100+yrs	36-100+yrs	15.81
	2-38yrs	2-40yrs	14.93			40-100+yrs	38-100+yrs	19.79
	2-40yrs	2-42yrs	12.71			42-100+yrs	40-100+yrs	21.34
	2-42yrs	2-44yrs	10			44-100+yrs	42-100+yrs	21.35
	2-44yrs	2-46yrs	5.35			46-100+yrs	44-100+yrs	17.22
	2-46yrs	2-48yrs	3.12			48-100+yrs	46-100+yrs	12.98
	2-48yrs	2-50yrs	1.48			50-100+yrs	48-100+yrs	12.06
	2-50yrs	2-52yrs	-0.07			52-100+yrs	50-100+yrs	10.87
	2-52yrs	2-54yrs	-0.27			54-100+yrs	52-100+yrs	10.81
	2-54yrs	2-56yrs	-0.81			56-100+yrs	54-100+yrs	11.99
	2-56yrs	2-58yrs	-0.12			58-100+yrs	56-100+yrs	13.3
	2-58yrs	2-60yrs	1.07			60-100+yrs	58-100+yrs	17.71
	2-60yrs	2-62yrs	-1.6			62-100+yrs	60-100+yrs	18.62
	2-62yrs	2-64yrs	-3.46			64-100+yrs	62-100+yrs	11.11
	2-64yrs	2-66yrs	-5.17			66-100+yrs	64-100+yrs	6.48
	2-66yrs	2-68yrs	-5.95			68-100+yrs	66-100+yrs	1.65
	2-68yrs	2-70yrs	-5.87			70-100+yrs	68-100+yrs	1.61
	2-70yrs	2-72yrs	-5.93			72-100+yrs	70-100+yrs	1.19
	2-72yrs	2-74yrs	-5.65			74-100+yrs	72-100+yrs	1.82
	2-74yrs	2-76yrs	-5.08			76-100+yrs	74-100+yrs	2.2
	2-76yrs	2-78yrs	-5.21			78-100+yrs	76-100+yrs	2.75
	2-78yrs	2-80yrs	-5.68			80-100+yrs	78-100+yrs	1.96
	2-80yrs	2-82yrs	-5.9			82-100+yrs	80-100+yrs	0.43
	2-82yrs	2-84yrs	-6.22			84-100+yrs	82-100+yrs	0.44
	2-84yrs	2-86yrs	-3.82			86-100+yrs	84-100+yrs	2.22
	2-86yrs	2-88yrs	-3.94			88-100+yrs	86-100+yrs	5.61
	2-88yrs	2-90yrs	-5.16			90-100+yrs	88-100+yrs	2.56
	2-90yrs	2-92yrs	-5.03			92-100+yrs	90-100+yrs	1.88
	2-92yrs	2-94yrs	-4.33			94-100+yrs	92-100+yrs	4.06
	2-94yrs	2-96yrs	-1.82			96-100+yrs	94-100+yrs	10.16
	2-96yrs	2-98yrs	2.65			98-100+yrs	96-100+yrs	22.46
	2-98yrs	2-100+yrs	7.13			100+yrs	98-100+yrs	56.31

## Sheet: Scen_4
Threshold vaccine dose price for an incremental expansion in age coverage for a low-risk vaccine programme.
Represents value at which 90% of simulations were cost effective at £30,000 per QALY with 1.5% discounting.
All values in £.
Expansion of young-age centric low-risk programme					Expansion of elder-age centric low-risk programme
Elder-age centric programme coverage	Reference young-age centric programme	Alternate young-age centric programme	Threshold price (£)		Young-age centric programme coverage	Reference elder-age centric programme	Alternate elder-age centric programme	Threshold price (£)
4-100+yrs	2yrs	2-4yrs	10.42		2yrs	4-100+yrs	2-100+yrs	10.42
6-100+yrs	2yrs	2-4yrs	14.85			6-100+yrs	4-100+yrs	17.53
	2-4yrs	2-6yrs	15.67			8-100+yrs	6-100+yrs	20.6
8-100+yrs	2yrs	2-4yrs	16.58			10-100+yrs	8-100+yrs	33.05
	2-4yrs	2-6yrs	18.35			12-100+yrs	10-100+yrs	40.27
	2-6yrs	2-8yrs	16.35			14-100+yrs	12-100+yrs	12.13
10-100+yrs	2yrs	2-4yrs	17.51			16-100+yrs	14-100+yrs	-15.13
	2-4yrs	2-6yrs	27.58			18-100+yrs	16-100+yrs	-37.34
	2-6yrs	2-8yrs	20.56			20-100+yrs	18-100+yrs	5.84
	2-8yrs	2-10yrs	20.2			22-100+yrs	20-100+yrs	6.5
12-100+yrs	2yrs	2-4yrs	16.23			24-100+yrs	22-100+yrs	5.91
	2-4yrs	2-6yrs	34.05			26-100+yrs	24-100+yrs	5.98
	2-6yrs	2-8yrs	26.2			28-100+yrs	26-100+yrs	7.55
	2-8yrs	2-10yrs	22			30-100+yrs	28-100+yrs	7.26
	2-10yrs	2-12yrs	33.19			32-100+yrs	30-100+yrs	7.64
14-100+yrs	2yrs	2-4yrs	6.61			34-100+yrs	32-100+yrs	9.44
	2-4yrs	2-6yrs	14.72			36-100+yrs	34-100+yrs	12.78
	2-6yrs	2-8yrs	21.78			38-100+yrs	36-100+yrs	18.3
	2-8yrs	2-10yrs	22.88			40-100+yrs	38-100+yrs	22.64
	2-10yrs	2-12yrs	54.63			42-100+yrs	40-100+yrs	23.71
	2-12yrs	2-14yrs	38.68			44-100+yrs	42-100+yrs	23.56
16-100+yrs	2yrs	2-4yrs	-4.38			46-100+yrs	44-100+yrs	18.48
	2-4yrs	2-6yrs	-3.36			48-100+yrs	46-100+yrs	12.63
	2-6yrs	2-8yrs	9.07			50-100+yrs	48-100+yrs	12.06
	2-8yrs	2-10yrs	16.99			52-100+yrs	50-100+yrs	11.45
	2-10yrs	2-12yrs	48.24			54-100+yrs	52-100+yrs	11.83
	2-12yrs	2-14yrs	40.05			56-100+yrs	54-100+yrs	12.91
	2-14yrs	2-16yrs	52.77			58-100+yrs	56-100+yrs	14.27
18-100+yrs	2yrs	2-4yrs	-10.89			60-100+yrs	58-100+yrs	18.84
	2-4yrs	2-6yrs	-17.62			62-100+yrs	60-100+yrs	19.94
	2-6yrs	2-8yrs	-15.43			64-100+yrs	62-100+yrs	12.15
	2-8yrs	2-10yrs	-0.32			66-100+yrs	64-100+yrs	7.93
	2-10yrs	2-12yrs	17.35			68-100+yrs	66-100+yrs	3.17
	2-12yrs	2-14yrs	39.06			70-100+yrs	68-100+yrs	3.06
	2-14yrs	2-16yrs	66.47			72-100+yrs	70-100+yrs	2.63
	2-16yrs	2-18yrs	40.32			74-100+yrs	72-100+yrs	3.48
20-100+yrs	2yrs	2-4yrs	-10.53			76-100+yrs	74-100+yrs	4.06
	2-4yrs	2-6yrs	-18.94			78-100+yrs	76-100+yrs	4.78
	2-6yrs	2-8yrs	-17.24			80-100+yrs	78-100+yrs	3.84
	2-8yrs	2-10yrs	-1.95			82-100+yrs	80-100+yrs	2.08
	2-10yrs	2-12yrs	14.91			84-100+yrs	82-100+yrs	1.99
	2-12yrs	2-14yrs	39.03			86-100+yrs	84-100+yrs	4.16
	2-14yrs	2-16yrs	67.72			88-100+yrs	86-100+yrs	8.4
	2-16yrs	2-18yrs	26.21			90-100+yrs	88-100+yrs	4.87
	2-18yrs	2-20yrs	9.13			92-100+yrs	90-100+yrs	3.97
22-100+yrs	2yrs	2-4yrs	-9.44			94-100+yrs	92-100+yrs	6.42
	2-4yrs	2-6yrs	-19.2			96-100+yrs	94-100+yrs	13.2
	2-6yrs	2-8yrs	-18.21			98-100+yrs	96-100+yrs	26.78
	2-8yrs	2-10yrs	-3.22			100+yrs	98-100+yrs	61.38
	2-10yrs	2-12yrs	12.6		2-4yrs	6-100+yrs	4-100+yrs	15.67
	2-12yrs	2-14yrs	38.69			8-100+yrs	6-100+yrs	18.73
	2-14yrs	2-16yrs	68.49			10-100+yrs	8-100+yrs	32.38
	2-16yrs	2-18yrs	27.7			12-100+yrs	10-100+yrs	42.1
	2-18yrs	2-20yrs	9.21			14-100+yrs	12-100+yrs	24.87
	2-20yrs	2-22yrs	6.2			16-100+yrs	14-100+yrs	-1.15
24-100+yrs	2yrs	2-4yrs	-7.91			18-100+yrs	16-100+yrs	-30.05
	2-4yrs	2-6yrs	-18.98			20-100+yrs	18-100+yrs	5.22
	2-6yrs	2-8yrs	-18.78			22-100+yrs	20-100+yrs	4.93
	2-8yrs	2-10yrs	-4.27			24-100+yrs	22-100+yrs	4.08
	2-10yrs	2-12yrs	10.5			26-100+yrs	24-100+yrs	4.04
	2-12yrs	2-14yrs	38.48			28-100+yrs	26-100+yrs	5.51
	2-14yrs	2-16yrs	69.25			30-100+yrs	28-100+yrs	5.28
	2-16yrs	2-18yrs	28.99			32-100+yrs	30-100+yrs	5.55
	2-18yrs	2-20yrs	10.18			34-100+yrs	32-100+yrs	7.2
	2-20yrs	2-22yrs	6.04			36-100+yrs	34-100+yrs	9.99
	2-22yrs	2-24yrs	4			38-100+yrs	36-100+yrs	14.67
26-100+yrs	2yrs	2-4yrs	-6.37			40-100+yrs	38-100+yrs	18.57
	2-4yrs	2-6yrs	-17.93			42-100+yrs	40-100+yrs	20.39
	2-6yrs	2-8yrs	-18.97			44-100+yrs	42-100+yrs	21.19
	2-8yrs	2-10yrs	-5.16			46-100+yrs	44-100+yrs	16.78
	2-10yrs	2-12yrs	8.54			48-100+yrs	46-100+yrs	11.43
	2-12yrs	2-14yrs	38.35			50-100+yrs	48-100+yrs	9.99
	2-14yrs	2-16yrs	69.67			52-100+yrs	50-100+yrs	8.71
	2-16yrs	2-18yrs	30.13			54-100+yrs	52-100+yrs	8.51
	2-18yrs	2-20yrs	11.03			56-100+yrs	54-100+yrs	9.52
	2-20yrs	2-22yrs	6.7			58-100+yrs	56-100+yrs	10.72
	2-22yrs	2-24yrs	3.81			60-100+yrs	58-100+yrs	14.93
	2-24yrs	2-26yrs	3.27			62-100+yrs	60-100+yrs	16.63
28-100+yrs	2yrs	2-4yrs	-4.51			64-100+yrs	62-100+yrs	9.92
	2-4yrs	2-6yrs	-16.62			66-100+yrs	64-100+yrs	6.65
	2-6yrs	2-8yrs	-18.98			68-100+yrs	66-100+yrs	2.53
	2-8yrs	2-10yrs	-6.01			70-100+yrs	68-100+yrs	2.46
	2-10yrs	2-12yrs	6.56			72-100+yrs	70-100+yrs	2.09
	2-12yrs	2-14yrs	38.3			74-100+yrs	72-100+yrs	2.97
	2-14yrs	2-16yrs	70.18			76-100+yrs	74-100+yrs	3.47
	2-16yrs	2-18yrs	31.25			78-100+yrs	76-100+yrs	4.12
	2-18yrs	2-20yrs	11.85			80-100+yrs	78-100+yrs	3.24
	2-20yrs	2-22yrs	7.36			82-100+yrs	80-100+yrs	1.56
	2-22yrs	2-24yrs	4.33			84-100+yrs	82-100+yrs	1.42
	2-24yrs	2-26yrs	3.5			86-100+yrs	84-100+yrs	3.3
	2-26yrs	2-28yrs	3.24			88-100+yrs	86-100+yrs	7.49
30-100+yrs	2yrs	2-4yrs	-2.55			90-100+yrs	88-100+yrs	4.18
	2-4yrs	2-6yrs	-14.98			92-100+yrs	90-100+yrs	3.41
	2-6yrs	2-8yrs	-18.91			94-100+yrs	92-100+yrs	5.65
	2-8yrs	2-10yrs	-6.68			96-100+yrs	94-100+yrs	11.49
	2-10yrs	2-12yrs	4.72			98-100+yrs	96-100+yrs	24.49
	2-12yrs	2-14yrs	38.22			100+yrs	98-100+yrs	55.63
	2-14yrs	2-16yrs	70.77		2-6yrs	8-100+yrs	6-100+yrs	16.35
	2-16yrs	2-18yrs	32.3			10-100+yrs	8-100+yrs	22.57
	2-18yrs	2-20yrs	12.62			12-100+yrs	10-100+yrs	34.64
	2-20yrs	2-22yrs	7.99			14-100+yrs	12-100+yrs	52.8
	2-22yrs	2-24yrs	4.82			16-100+yrs	14-100+yrs	20.36
	2-24yrs	2-26yrs	3.93			18-100+yrs	16-100+yrs	-14.47
	2-26yrs	2-28yrs	3.14			20-100+yrs	18-100+yrs	5.5
	2-28yrs	2-30yrs	1.67			22-100+yrs	20-100+yrs	4.44
32-100+yrs	2yrs	2-4yrs	-0.41			24-100+yrs	22-100+yrs	3.25
	2-4yrs	2-6yrs	-13.42			26-100+yrs	24-100+yrs	2.75
	2-6yrs	2-8yrs	-18.4			28-100+yrs	26-100+yrs	3.66
	2-8yrs	2-10yrs	-7.42			30-100+yrs	28-100+yrs	3.23
	2-10yrs	2-12yrs	2.75			32-100+yrs	30-100+yrs	3.18
	2-12yrs	2-14yrs	38.35			34-100+yrs	32-100+yrs	4.38
	2-14yrs	2-16yrs	71.35			36-100+yrs	34-100+yrs	6.22
	2-16yrs	2-18yrs	33.26			38-100+yrs	36-100+yrs	9.82
	2-18yrs	2-20yrs	13.32			40-100+yrs	38-100+yrs	12.89
	2-20yrs	2-22yrs	8.55			42-100+yrs	40-100+yrs	14.13
	2-22yrs	2-24yrs	5.27			44-100+yrs	42-100+yrs	14.7
	2-24yrs	2-26yrs	4.32			46-100+yrs	44-100+yrs	12.88
	2-26yrs	2-28yrs	3.51			48-100+yrs	46-100+yrs	10.07
	2-28yrs	2-30yrs	1.93			50-100+yrs	48-100+yrs	9.11
	2-30yrs	2-32yrs	2.02			52-100+yrs	50-100+yrs	8.03
34-100+yrs	2yrs	2-4yrs	2.02			54-100+yrs	52-100+yrs	7.81
	2-4yrs	2-6yrs	-11.05			56-100+yrs	54-100+yrs	8.7
	2-6yrs	2-8yrs	-18.08			58-100+yrs	56-100+yrs	9.5
	2-8yrs	2-10yrs	-8.2			60-100+yrs	58-100+yrs	12.77
	2-10yrs	2-12yrs	0.25			62-100+yrs	60-100+yrs	14.04
	2-12yrs	2-14yrs	38.3			64-100+yrs	62-100+yrs	7.87
	2-14yrs	2-16yrs	72.06			66-100+yrs	64-100+yrs	5.05
	2-16yrs	2-18yrs	34.32			68-100+yrs	66-100+yrs	1.52
	2-18yrs	2-20yrs	14.1			70-100+yrs	68-100+yrs	1.51
	2-20yrs	2-22yrs	9.18			72-100+yrs	70-100+yrs	1.25
	2-22yrs	2-24yrs	5.77			74-100+yrs	72-100+yrs	2.13
	2-24yrs	2-26yrs	4.76			76-100+yrs	74-100+yrs	2.53
	2-26yrs	2-28yrs	3.91			78-100+yrs	76-100+yrs	3.14
	2-28yrs	2-30yrs	2.28			80-100+yrs	78-100+yrs	2.35
	2-30yrs	2-32yrs	2.38			82-100+yrs	80-100+yrs	0.81
	2-32yrs	2-34yrs	2.93			84-100+yrs	82-100+yrs	0.66
36-100+yrs	2yrs	2-4yrs	4.92			86-100+yrs	84-100+yrs	2.69
	2-4yrs	2-6yrs	-8.19			88-100+yrs	86-100+yrs	6.36
	2-6yrs	2-8yrs	-17.94			90-100+yrs	88-100+yrs	3.31
	2-8yrs	2-10yrs	-9.29			92-100+yrs	90-100+yrs	2.55
	2-10yrs	2-12yrs	-3.27			94-100+yrs	92-100+yrs	4.61
	2-12yrs	2-14yrs	37.79			96-100+yrs	94-100+yrs	10.36
	2-14yrs	2-16yrs	73.04			98-100+yrs	96-100+yrs	22.53
	2-16yrs	2-18yrs	35.58			100+yrs	98-100+yrs	52.29
	2-18yrs	2-20yrs	14.98		2-8yrs	10-100+yrs	8-100+yrs	20.2
	2-20yrs	2-22yrs	9.87			12-100+yrs	10-100+yrs	28.44
	2-22yrs	2-24yrs	6.33			14-100+yrs	12-100+yrs	58.75
	2-24yrs	2-26yrs	5.25			16-100+yrs	14-100+yrs	33.32
	2-26yrs	2-28yrs	4.37			18-100+yrs	16-100+yrs	12.31
	2-28yrs	2-30yrs	2.67			20-100+yrs	18-100+yrs	7.88
	2-30yrs	2-32yrs	2.75			22-100+yrs	20-100+yrs	6.06
	2-32yrs	2-34yrs	3.61			24-100+yrs	22-100+yrs	4.58
	2-34yrs	2-36yrs	5.16			26-100+yrs	24-100+yrs	3.79
38-100+yrs	2yrs	2-4yrs	8.25			28-100+yrs	26-100+yrs	4.32
	2-4yrs	2-6yrs	-3.43			30-100+yrs	28-100+yrs	3.54
	2-6yrs	2-8yrs	-16.99			32-100+yrs	30-100+yrs	3.26
	2-8yrs	2-10yrs	-10.37			34-100+yrs	32-100+yrs	4.23
	2-10yrs	2-12yrs	-7.45			36-100+yrs	34-100+yrs	5.94
	2-12yrs	2-14yrs	36.81			38-100+yrs	36-100+yrs	9.07
	2-14yrs	2-16yrs	74.65			40-100+yrs	38-100+yrs	11.22
	2-16yrs	2-18yrs	37.11			42-100+yrs	40-100+yrs	11.49
	2-18yrs	2-20yrs	16.01			44-100+yrs	42-100+yrs	11.1
	2-20yrs	2-22yrs	10.64			46-100+yrs	44-100+yrs	9.74
	2-22yrs	2-24yrs	6.96			48-100+yrs	46-100+yrs	8.06
	2-24yrs	2-26yrs	5.82			50-100+yrs	48-100+yrs	7.09
	2-26yrs	2-28yrs	4.9			52-100+yrs	50-100+yrs	6.27
	2-28yrs	2-30yrs	3.11			54-100+yrs	52-100+yrs	6.03
	2-30yrs	2-32yrs	3.18			56-100+yrs	54-100+yrs	6.86
	2-32yrs	2-34yrs	4.06			58-100+yrs	56-100+yrs	7.56
	2-34yrs	2-36yrs	6.21			60-100+yrs	58-100+yrs	10.36
	2-36yrs	2-38yrs	7.57			62-100+yrs	60-100+yrs	11.68
40-100+yrs	2yrs	2-4yrs	11.15			64-100+yrs	62-100+yrs	6.18
	2-4yrs	2-6yrs	1.74			66-100+yrs	64-100+yrs	3.64
	2-6yrs	2-8yrs	-15.74			68-100+yrs	66-100+yrs	0.34
	2-8yrs	2-10yrs	-11.82			70-100+yrs	68-100+yrs	0.29
	2-10yrs	2-12yrs	-12.41			72-100+yrs	70-100+yrs	0.12
	2-12yrs	2-14yrs	34.76			74-100+yrs	72-100+yrs	0.83
	2-14yrs	2-16yrs	76.43			76-100+yrs	74-100+yrs	1.4
	2-16yrs	2-18yrs	38.93			78-100+yrs	76-100+yrs	1.96
	2-18yrs	2-20yrs	17.27			80-100+yrs	78-100+yrs	1.23
	2-20yrs	2-22yrs	11.57			82-100+yrs	80-100+yrs	-0.15
	2-22yrs	2-24yrs	7.7			84-100+yrs	82-100+yrs	-0.26
	2-24yrs	2-26yrs	6.48			86-100+yrs	84-100+yrs	1.53
	2-26yrs	2-28yrs	5.52			88-100+yrs	86-100+yrs	4.92
	2-28yrs	2-30yrs	3.63			90-100+yrs	88-100+yrs	2.23
	2-30yrs	2-32yrs	3.67			92-100+yrs	90-100+yrs	1.49
	2-32yrs	2-34yrs	4.59			94-100+yrs	92-100+yrs	3.36
	2-34yrs	2-36yrs	6.79			96-100+yrs	94-100+yrs	8.34
	2-36yrs	2-38yrs	8.21			98-100+yrs	96-100+yrs	18.51
	2-38yrs	2-40yrs	9.14			100+yrs	98-100+yrs	45.58
42-100+yrs	2yrs	2-4yrs	13.76		2-10yrs	12-100+yrs	10-100+yrs	33.19
	2-4yrs	2-6yrs	7.61			14-100+yrs	12-100+yrs	57.74
	2-6yrs	2-8yrs	-13.7			16-100+yrs	14-100+yrs	41.11
	2-8yrs	2-10yrs	-13.04			18-100+yrs	16-100+yrs	30.39
	2-10yrs	2-12yrs	-17.85			20-100+yrs	18-100+yrs	9.69
	2-12yrs	2-14yrs	31.46			22-100+yrs	20-100+yrs	7.55
	2-14yrs	2-16yrs	77.83			24-100+yrs	22-100+yrs	5.79
	2-16yrs	2-18yrs	41			26-100+yrs	24-100+yrs	4.79
	2-18yrs	2-20yrs	18.72			28-100+yrs	26-100+yrs	5.24
	2-20yrs	2-22yrs	12.66			30-100+yrs	28-100+yrs	4.39
	2-22yrs	2-24yrs	8.55			32-100+yrs	30-100+yrs	4.13
	2-24yrs	2-26yrs	7.21			34-100+yrs	32-100+yrs	5.08
	2-26yrs	2-28yrs	6.2			36-100+yrs	34-100+yrs	6.89
	2-28yrs	2-30yrs	4.2			38-100+yrs	36-100+yrs	10.12
	2-30yrs	2-32yrs	4.22			40-100+yrs	38-100+yrs	12.25
	2-32yrs	2-34yrs	5.16			42-100+yrs	40-100+yrs	12.3
	2-34yrs	2-36yrs	7.43			44-100+yrs	42-100+yrs	11.53
	2-36yrs	2-38yrs	8.88			46-100+yrs	44-100+yrs	9.77
	2-38yrs	2-40yrs	9.29			48-100+yrs	46-100+yrs	7.88
	2-40yrs	2-42yrs	8.26			50-100+yrs	48-100+yrs	6.75
44-100+yrs	2yrs	2-4yrs	16.1			52-100+yrs	50-100+yrs	5.78
	2-4yrs	2-6yrs	14.2			54-100+yrs	52-100+yrs	5.44
	2-6yrs	2-8yrs	-11.07			56-100+yrs	54-100+yrs	6.16
	2-8yrs	2-10yrs	-13.49			58-100+yrs	56-100+yrs	6.76
	2-10yrs	2-12yrs	-22.76			60-100+yrs	58-100+yrs	9.35
	2-12yrs	2-14yrs	27.38			62-100+yrs	60-100+yrs	10.55
	2-14yrs	2-16yrs	78.72			64-100+yrs	62-100+yrs	5.27
	2-16yrs	2-18yrs	43.23			66-100+yrs	64-100+yrs	2.82
	2-18yrs	2-20yrs	20.27			68-100+yrs	66-100+yrs	-0.39
	2-20yrs	2-22yrs	13.83			70-100+yrs	68-100+yrs	-0.46
	2-22yrs	2-24yrs	9.48			72-100+yrs	70-100+yrs	-0.64
	2-24yrs	2-26yrs	7.98			74-100+yrs	72-100+yrs	0
	2-26yrs	2-28yrs	6.91			76-100+yrs	74-100+yrs	0.58
	2-28yrs	2-30yrs	4.8			78-100+yrs	76-100+yrs	1.02
	2-30yrs	2-32yrs	4.79			80-100+yrs	78-100+yrs	0.33
	2-32yrs	2-34yrs	5.76			82-100+yrs	80-100+yrs	-0.91
	2-34yrs	2-36yrs	8.1			84-100+yrs	82-100+yrs	-1.02
	2-36yrs	2-38yrs	9.59			86-100+yrs	84-100+yrs	0.53
	2-38yrs	2-40yrs	10.03			88-100+yrs	86-100+yrs	3.87
	2-40yrs	2-42yrs	8.2			90-100+yrs	88-100+yrs	1.51
	2-42yrs	2-44yrs	6.94			92-100+yrs	90-100+yrs	0.72
46-100+yrs	2yrs	2-4yrs	17.84			94-100+yrs	92-100+yrs	2.33
	2-4yrs	2-6yrs	19.03			96-100+yrs	94-100+yrs	6.8
	2-6yrs	2-8yrs	-8			98-100+yrs	96-100+yrs	15.64
	2-8yrs	2-10yrs	-13.24			100+yrs	98-100+yrs	39.99
	2-10yrs	2-12yrs	-26.65		2-12yrs	14-100+yrs	12-100+yrs	38.68
	2-12yrs	2-14yrs	23.58			16-100+yrs	14-100+yrs	46.9
	2-14yrs	2-16yrs	79.29			18-100+yrs	16-100+yrs	57.88
	2-16yrs	2-18yrs	45.41			20-100+yrs	18-100+yrs	12.2
	2-18yrs	2-20yrs	21.79			22-100+yrs	20-100+yrs	9.88
	2-20yrs	2-22yrs	14.96			24-100+yrs	22-100+yrs	7.78
	2-22yrs	2-24yrs	10.37			26-100+yrs	24-100+yrs	6.56
	2-24yrs	2-26yrs	8.71			28-100+yrs	26-100+yrs	7.05
	2-26yrs	2-28yrs	7.59			30-100+yrs	28-100+yrs	6.15
	2-28yrs	2-30yrs	5.37			32-100+yrs	30-100+yrs	5.97
	2-30yrs	2-32yrs	5.32			34-100+yrs	32-100+yrs	7.35
	2-32yrs	2-34yrs	6.33			36-100+yrs	34-100+yrs	10.05
	2-34yrs	2-36yrs	8.73			38-100+yrs	36-100+yrs	14.2
	2-36yrs	2-38yrs	10.25			40-100+yrs	38-100+yrs	16.99
	2-38yrs	2-40yrs	10.73			42-100+yrs	40-100+yrs	17.14
	2-40yrs	2-42yrs	8.83			44-100+yrs	42-100+yrs	15.83
	2-42yrs	2-44yrs	6.68			46-100+yrs	44-100+yrs	13.06
	2-44yrs	2-46yrs	3.17			48-100+yrs	46-100+yrs	10.33
48-100+yrs	2yrs	2-4yrs	19.19			50-100+yrs	48-100+yrs	8.7
	2-4yrs	2-6yrs	22.38			52-100+yrs	50-100+yrs	7.2
	2-6yrs	2-8yrs	-6.11			54-100+yrs	52-100+yrs	6.6
	2-8yrs	2-10yrs	-12.78			56-100+yrs	54-100+yrs	7.15
	2-10yrs	2-12yrs	-29.96			58-100+yrs	56-100+yrs	7.69
	2-12yrs	2-14yrs	20.1			60-100+yrs	58-100+yrs	10.42
	2-14yrs	2-16yrs	79.45			62-100+yrs	60-100+yrs	11.24
	2-16yrs	2-18yrs	47.46			64-100+yrs	62-100+yrs	5.57
	2-18yrs	2-20yrs	23.26			66-100+yrs	64-100+yrs	2.87
	2-20yrs	2-22yrs	16.05			68-100+yrs	66-100+yrs	-0.59
	2-22yrs	2-24yrs	11.23			70-100+yrs	68-100+yrs	-0.67
	2-24yrs	2-26yrs	9.4			72-100+yrs	70-100+yrs	-0.87
	2-26yrs	2-28yrs	8.22			74-100+yrs	72-100+yrs	-0.2
	2-28yrs	2-30yrs	5.9			76-100+yrs	74-100+yrs	0.37
	2-30yrs	2-32yrs	5.82			78-100+yrs	76-100+yrs	0.77
	2-32yrs	2-34yrs	6.86			80-100+yrs	78-100+yrs	0.08
	2-34yrs	2-36yrs	9.31			82-100+yrs	80-100+yrs	-1.12
	2-36yrs	2-38yrs	10.87			84-100+yrs	82-100+yrs	-1.27
	2-38yrs	2-40yrs	11.37			86-100+yrs	84-100+yrs	0.12
	2-40yrs	2-42yrs	9.41			88-100+yrs	86-100+yrs	3.51
	2-42yrs	2-44yrs	7.18			90-100+yrs	88-100+yrs	1.21
	2-44yrs	2-46yrs	2.94			92-100+yrs	90-100+yrs	0.39
	2-46yrs	2-48yrs	1.62			94-100+yrs	92-100+yrs	1.86
50-100+yrs	2yrs	2-4yrs	21.27			96-100+yrs	94-100+yrs	6.29
	2-4yrs	2-6yrs	24.41			98-100+yrs	96-100+yrs	14.43
	2-6yrs	2-8yrs	-4.05			100+yrs	98-100+yrs	38.26
	2-8yrs	2-10yrs	-12.36		2-14yrs	16-100+yrs	14-100+yrs	52.77
	2-10yrs	2-12yrs	-32.57			18-100+yrs	16-100+yrs	60.1
	2-12yrs	2-14yrs	16.65			20-100+yrs	18-100+yrs	12.04
	2-14yrs	2-16yrs	79.12			22-100+yrs	20-100+yrs	10.07
	2-16yrs	2-18yrs	49.37			24-100+yrs	22-100+yrs	7.87
	2-18yrs	2-20yrs	24.67			26-100+yrs	24-100+yrs	6.6
	2-20yrs	2-22yrs	17.09			28-100+yrs	26-100+yrs	7.06
	2-22yrs	2-24yrs	12.04			30-100+yrs	28-100+yrs	6.18
	2-24yrs	2-26yrs	10.07			32-100+yrs	30-100+yrs	5.85
	2-26yrs	2-28yrs	8.82			34-100+yrs	32-100+yrs	7.38
	2-28yrs	2-30yrs	6.41			36-100+yrs	34-100+yrs	10.46
	2-30yrs	2-32yrs	6.29			38-100+yrs	36-100+yrs	15.05
	2-32yrs	2-34yrs	7.35			40-100+yrs	38-100+yrs	18.9
	2-34yrs	2-36yrs	9.84			42-100+yrs	40-100+yrs	20.23
	2-36yrs	2-38yrs	11.44			44-100+yrs	42-100+yrs	19.35
	2-38yrs	2-40yrs	11.97			46-100+yrs	44-100+yrs	16.3
	2-40yrs	2-42yrs	9.95			48-100+yrs	46-100+yrs	13.23
	2-42yrs	2-44yrs	7.64			50-100+yrs	48-100+yrs	11.37
	2-44yrs	2-46yrs	3.3			52-100+yrs	50-100+yrs	9.47
	2-46yrs	2-48yrs	1.42			54-100+yrs	52-100+yrs	8.72
	2-48yrs	2-50yrs	0.57			56-100+yrs	54-100+yrs	9.28
52-100+yrs	2yrs	2-4yrs	23.73			58-100+yrs	56-100+yrs	9.92
	2-4yrs	2-6yrs	26.56			60-100+yrs	58-100+yrs	13.3
	2-6yrs	2-8yrs	-2.26			62-100+yrs	60-100+yrs	13.72
	2-8yrs	2-10yrs	-11.75			64-100+yrs	62-100+yrs	7.09
	2-10yrs	2-12yrs	-34.35			66-100+yrs	64-100+yrs	3.8
	2-12yrs	2-14yrs	13.73			68-100+yrs	66-100+yrs	-0.18
	2-14yrs	2-16yrs	79.11			70-100+yrs	68-100+yrs	-0.22
	2-16yrs	2-18yrs	51.06			72-100+yrs	70-100+yrs	-0.43
	2-18yrs	2-20yrs	25.95			74-100+yrs	72-100+yrs	0.31
	2-20yrs	2-22yrs	18.04			76-100+yrs	74-100+yrs	0.86
	2-22yrs	2-24yrs	12.79			78-100+yrs	76-100+yrs	1.23
	2-24yrs	2-26yrs	10.7			80-100+yrs	78-100+yrs	0.5
	2-26yrs	2-28yrs	9.37			82-100+yrs	80-100+yrs	-0.78
	2-28yrs	2-30yrs	6.87			84-100+yrs	82-100+yrs	-0.97
	2-30yrs	2-32yrs	6.72			86-100+yrs	84-100+yrs	0.4
	2-32yrs	2-34yrs	7.79			88-100+yrs	86-100+yrs	3.8
	2-34yrs	2-36yrs	10.33			90-100+yrs	88-100+yrs	1.35
	2-36yrs	2-38yrs	11.98			92-100+yrs	90-100+yrs	0.56
	2-38yrs	2-40yrs	12.52			94-100+yrs	92-100+yrs	2.14
	2-40yrs	2-42yrs	10.44			96-100+yrs	94-100+yrs	6.79
	2-42yrs	2-44yrs	8.06			98-100+yrs	96-100+yrs	15.76
	2-44yrs	2-46yrs	3.63			100+yrs	98-100+yrs	41.46
	2-46yrs	2-48yrs	1.7		2-16yrs	18-100+yrs	16-100+yrs	40.32
	2-48yrs	2-50yrs	0.21			20-100+yrs	18-100+yrs	10.52
	2-50yrs	2-52yrs	-0.94			22-100+yrs	20-100+yrs	9.11
54-100+yrs	2yrs	2-4yrs	26.02			24-100+yrs	22-100+yrs	6.97
	2-4yrs	2-6yrs	28.68			26-100+yrs	24-100+yrs	5.83
	2-6yrs	2-8yrs	-0.47			28-100+yrs	26-100+yrs	6.34
	2-8yrs	2-10yrs	-10.99			30-100+yrs	28-100+yrs	5.5
	2-10yrs	2-12yrs	-35.72			32-100+yrs	30-100+yrs	5.32
	2-12yrs	2-14yrs	11.3			34-100+yrs	32-100+yrs	6.74
	2-14yrs	2-16yrs	79.16			36-100+yrs	34-100+yrs	9.6
	2-16yrs	2-18yrs	52.63			38-100+yrs	36-100+yrs	13.69
	2-18yrs	2-20yrs	27.19			40-100+yrs	38-100+yrs	17.32
	2-20yrs	2-22yrs	18.94			42-100+yrs	40-100+yrs	18.9
	2-22yrs	2-24yrs	13.49			44-100+yrs	42-100+yrs	18.48
	2-24yrs	2-26yrs	11.28			46-100+yrs	44-100+yrs	15.64
	2-26yrs	2-28yrs	9.89			48-100+yrs	46-100+yrs	12.78
	2-28yrs	2-30yrs	7.29			50-100+yrs	48-100+yrs	11.32
	2-30yrs	2-32yrs	7.12			52-100+yrs	50-100+yrs	9.41
	2-32yrs	2-34yrs	8.2			54-100+yrs	52-100+yrs	8.84
	2-34yrs	2-36yrs	10.79			56-100+yrs	54-100+yrs	9.56
	2-36yrs	2-38yrs	12.46			58-100+yrs	56-100+yrs	10.49
	2-38yrs	2-40yrs	13.03			60-100+yrs	58-100+yrs	14.4
	2-40yrs	2-42yrs	10.9			62-100+yrs	60-100+yrs	15.05
	2-42yrs	2-44yrs	8.45			64-100+yrs	62-100+yrs	7.92
	2-44yrs	2-46yrs	3.93			66-100+yrs	64-100+yrs	4.14
	2-46yrs	2-48yrs	1.95			68-100+yrs	66-100+yrs	-0.06
	2-48yrs	2-50yrs	0.43			70-100+yrs	68-100+yrs	-0.21
	2-50yrs	2-52yrs	-0.97			72-100+yrs	70-100+yrs	-0.4
	2-52yrs	2-54yrs	-1.16			74-100+yrs	72-100+yrs	0.4
56-100+yrs	2yrs	2-4yrs	27.98			76-100+yrs	74-100+yrs	0.96
	2-4yrs	2-6yrs	30.56			78-100+yrs	76-100+yrs	1.36
	2-6yrs	2-8yrs	1.25			80-100+yrs	78-100+yrs	0.6
	2-8yrs	2-10yrs	-10.18			82-100+yrs	80-100+yrs	-0.73
	2-10yrs	2-12yrs	-36.82			84-100+yrs	82-100+yrs	-0.92
	2-12yrs	2-14yrs	9.13			86-100+yrs	84-100+yrs	0.45
	2-14yrs	2-16yrs	79.07			88-100+yrs	86-100+yrs	3.62
	2-16yrs	2-18yrs	54.13			90-100+yrs	88-100+yrs	1.18
	2-18yrs	2-20yrs	28.41			92-100+yrs	90-100+yrs	0.33
	2-20yrs	2-22yrs	19.82			94-100+yrs	92-100+yrs	2.05
	2-22yrs	2-24yrs	14.18			96-100+yrs	94-100+yrs	6.79
	2-24yrs	2-26yrs	11.87			98-100+yrs	96-100+yrs	16.3
	2-26yrs	2-28yrs	10.42			100+yrs	98-100+yrs	41.93
	2-28yrs	2-30yrs	7.72		2-18yrs	20-100+yrs	18-100+yrs	9.13
	2-30yrs	2-32yrs	7.52			22-100+yrs	20-100+yrs	7.72
	2-32yrs	2-34yrs	8.61			24-100+yrs	22-100+yrs	5.83
	2-34yrs	2-36yrs	11.24			26-100+yrs	24-100+yrs	4.84
	2-36yrs	2-38yrs	12.92			28-100+yrs	26-100+yrs	5.34
	2-38yrs	2-40yrs	13.53			30-100+yrs	28-100+yrs	4.53
	2-40yrs	2-42yrs	11.35			32-100+yrs	30-100+yrs	4.49
	2-42yrs	2-44yrs	8.83			34-100+yrs	32-100+yrs	5.84
	2-44yrs	2-46yrs	4.23			36-100+yrs	34-100+yrs	8.57
	2-46yrs	2-48yrs	2.2			38-100+yrs	36-100+yrs	12.36
	2-48yrs	2-50yrs	0.65			40-100+yrs	38-100+yrs	15.59
	2-50yrs	2-52yrs	-0.78			42-100+yrs	40-100+yrs	16.95
	2-52yrs	2-54yrs	-0.92			44-100+yrs	42-100+yrs	16.46
	2-54yrs	2-56yrs	-1.51			46-100+yrs	44-100+yrs	13.7
58-100+yrs	2yrs	2-4yrs	30.34			48-100+yrs	46-100+yrs	10.93
	2-4yrs	2-6yrs	32.5			50-100+yrs	48-100+yrs	9.61
	2-6yrs	2-8yrs	2.98			52-100+yrs	50-100+yrs	7.85
	2-8yrs	2-10yrs	-9.37			54-100+yrs	52-100+yrs	7.34
	2-10yrs	2-12yrs	-37.74			56-100+yrs	54-100+yrs	8.09
	2-12yrs	2-14yrs	6.8			58-100+yrs	56-100+yrs	9.07
	2-14yrs	2-16yrs	78.76			60-100+yrs	58-100+yrs	12.77
	2-16yrs	2-18yrs	55.48			62-100+yrs	60-100+yrs	13.71
	2-18yrs	2-20yrs	29.6			64-100+yrs	62-100+yrs	7
	2-20yrs	2-22yrs	20.7			66-100+yrs	64-100+yrs	3.2
	2-22yrs	2-24yrs	14.88			68-100+yrs	66-100+yrs	-0.88
	2-24yrs	2-26yrs	12.45			70-100+yrs	68-100+yrs	-1.04
	2-26yrs	2-28yrs	10.94			72-100+yrs	70-100+yrs	-1.16
	2-28yrs	2-30yrs	8.13			74-100+yrs	72-100+yrs	-0.43
	2-30yrs	2-32yrs	7.92			76-100+yrs	74-100+yrs	0.19
	2-32yrs	2-34yrs	9.01			78-100+yrs	76-100+yrs	0.62
	2-34yrs	2-36yrs	11.67			80-100+yrs	78-100+yrs	-0.11
	2-36yrs	2-38yrs	13.38			82-100+yrs	80-100+yrs	-1.34
	2-38yrs	2-40yrs	14.02			84-100+yrs	82-100+yrs	-1.52
	2-40yrs	2-42yrs	11.79			86-100+yrs	84-100+yrs	-0.23
	2-42yrs	2-44yrs	9.21			88-100+yrs	86-100+yrs	2.79
	2-44yrs	2-46yrs	4.52			90-100+yrs	88-100+yrs	0.54
	2-46yrs	2-48yrs	2.45			92-100+yrs	90-100+yrs	-0.25
	2-48yrs	2-50yrs	0.87			94-100+yrs	92-100+yrs	1.26
	2-50yrs	2-52yrs	-0.59			96-100+yrs	94-100+yrs	5.58
	2-52yrs	2-54yrs	-0.74			98-100+yrs	96-100+yrs	14.45
	2-54yrs	2-56yrs	-1.34			100+yrs	98-100+yrs	37.43
	2-56yrs	2-58yrs	-0.9		2-20yrs	22-100+yrs	20-100+yrs	6.2
60-100+yrs	2yrs	2-4yrs	33.04			24-100+yrs	22-100+yrs	4.93
	2-4yrs	2-6yrs	34.38			26-100+yrs	24-100+yrs	4.07
	2-6yrs	2-8yrs	4.95			28-100+yrs	26-100+yrs	4.6
	2-8yrs	2-10yrs	-8.4			30-100+yrs	28-100+yrs	3.85
	2-10yrs	2-12yrs	-38.67			32-100+yrs	30-100+yrs	3.86
	2-12yrs	2-14yrs	3.93			34-100+yrs	32-100+yrs	5.12
	2-14yrs	2-16yrs	78.07			36-100+yrs	34-100+yrs	7.74
	2-16yrs	2-18yrs	56.8			38-100+yrs	36-100+yrs	11.43
	2-18yrs	2-20yrs	30.92			40-100+yrs	38-100+yrs	14.42
	2-20yrs	2-22yrs	21.7			42-100+yrs	40-100+yrs	15.59
	2-22yrs	2-24yrs	15.65			44-100+yrs	42-100+yrs	15.03
	2-24yrs	2-26yrs	13.09			46-100+yrs	44-100+yrs	12.33
	2-26yrs	2-28yrs	11.53			48-100+yrs	46-100+yrs	9.62
	2-28yrs	2-30yrs	8.6			50-100+yrs	48-100+yrs	8.35
	2-30yrs	2-32yrs	8.36			52-100+yrs	50-100+yrs	6.69
	2-32yrs	2-34yrs	9.46			54-100+yrs	52-100+yrs	6.2
	2-34yrs	2-36yrs	12.15			56-100+yrs	54-100+yrs	6.84
	2-36yrs	2-38yrs	13.88			58-100+yrs	56-100+yrs	7.75
	2-38yrs	2-40yrs	14.55			60-100+yrs	58-100+yrs	11.18
	2-40yrs	2-42yrs	12.28			62-100+yrs	60-100+yrs	12.14
	2-42yrs	2-44yrs	9.62			64-100+yrs	62-100+yrs	5.91
	2-44yrs	2-46yrs	4.84			66-100+yrs	64-100+yrs	2.31
	2-46yrs	2-48yrs	2.72			68-100+yrs	66-100+yrs	-1.49
	2-48yrs	2-50yrs	1.11			70-100+yrs	68-100+yrs	-1.67
	2-50yrs	2-52yrs	-0.39			72-100+yrs	70-100+yrs	-1.77
	2-52yrs	2-54yrs	-0.54			74-100+yrs	72-100+yrs	-1.09
	2-54yrs	2-56yrs	-1.14			76-100+yrs	74-100+yrs	-0.47
	2-56yrs	2-58yrs	-0.45			78-100+yrs	76-100+yrs	-0.06
	2-58yrs	2-60yrs	0.63			80-100+yrs	78-100+yrs	-0.74
62-100+yrs	2yrs	2-4yrs	35.46			82-100+yrs	80-100+yrs	-1.87
	2-4yrs	2-6yrs	36.1			84-100+yrs	82-100+yrs	-2.05
	2-6yrs	2-8yrs	6.7			86-100+yrs	84-100+yrs	-0.75
	2-8yrs	2-10yrs	-7.45			88-100+yrs	86-100+yrs	2.01
	2-10yrs	2-12yrs	-39.25			90-100+yrs	88-100+yrs	0.02
	2-12yrs	2-14yrs	1.63			92-100+yrs	90-100+yrs	-0.82
	2-14yrs	2-16yrs	76.9			94-100+yrs	92-100+yrs	0.55
	2-16yrs	2-18yrs	57.82			96-100+yrs	94-100+yrs	4.53
	2-18yrs	2-20yrs	32.11			98-100+yrs	96-100+yrs	12.71
	2-20yrs	2-22yrs	22.69			100+yrs	98-100+yrs	33.6
	2-22yrs	2-24yrs	16.41		2-22yrs	24-100+yrs	22-100+yrs	4
	2-24yrs	2-26yrs	13.74			26-100+yrs	24-100+yrs	3.44
	2-26yrs	2-28yrs	12.11			28-100+yrs	26-100+yrs	3.99
	2-28yrs	2-30yrs	9.08			30-100+yrs	28-100+yrs	3.27
	2-30yrs	2-32yrs	8.8			32-100+yrs	30-100+yrs	3.32
	2-32yrs	2-34yrs	9.91			34-100+yrs	32-100+yrs	4.52
	2-34yrs	2-36yrs	12.64			36-100+yrs	34-100+yrs	7.06
	2-36yrs	2-38yrs	14.38			38-100+yrs	36-100+yrs	10.67
	2-38yrs	2-40yrs	15.07			40-100+yrs	38-100+yrs	13.49
	2-40yrs	2-42yrs	12.74			42-100+yrs	40-100+yrs	14.53
	2-42yrs	2-44yrs	10.01			44-100+yrs	42-100+yrs	13.93
	2-44yrs	2-46yrs	5.17			46-100+yrs	44-100+yrs	11.27
	2-46yrs	2-48yrs	2.99			48-100+yrs	46-100+yrs	8.6
	2-48yrs	2-50yrs	1.35			50-100+yrs	48-100+yrs	7.37
	2-50yrs	2-52yrs	-0.18			52-100+yrs	50-100+yrs	5.78
	2-52yrs	2-54yrs	-0.34			54-100+yrs	52-100+yrs	5.31
	2-54yrs	2-56yrs	-0.94			56-100+yrs	54-100+yrs	5.87
	2-56yrs	2-58yrs	-0.24			58-100+yrs	56-100+yrs	6.69
	2-58yrs	2-60yrs	0.95			60-100+yrs	58-100+yrs	9.9
	2-60yrs	2-62yrs	-0.72			62-100+yrs	60-100+yrs	10.79
64-100+yrs	2yrs	2-4yrs	37.02			64-100+yrs	62-100+yrs	4.96
	2-4yrs	2-6yrs	37.14			66-100+yrs	64-100+yrs	1.58
	2-6yrs	2-8yrs	7.89			68-100+yrs	66-100+yrs	-1.95
	2-8yrs	2-10yrs	-6.79			70-100+yrs	68-100+yrs	-2.13
	2-10yrs	2-12yrs	-39.51			72-100+yrs	70-100+yrs	-2.26
	2-12yrs	2-14yrs	0.31			74-100+yrs	72-100+yrs	-1.6
	2-14yrs	2-16yrs	75.73			76-100+yrs	74-100+yrs	-1.03
	2-16yrs	2-18yrs	58.47			78-100+yrs	76-100+yrs	-0.59
	2-18yrs	2-20yrs	32.89			80-100+yrs	78-100+yrs	-1.24
	2-20yrs	2-22yrs	23.33			82-100+yrs	80-100+yrs	-2.3
	2-22yrs	2-24yrs	16.91			84-100+yrs	82-100+yrs	-2.47
	2-24yrs	2-26yrs	14.16			86-100+yrs	84-100+yrs	-1.22
	2-26yrs	2-28yrs	12.5			88-100+yrs	86-100+yrs	1.49
	2-28yrs	2-30yrs	9.4			90-100+yrs	88-100+yrs	-0.44
	2-30yrs	2-32yrs	9.1			92-100+yrs	90-100+yrs	-1.24
	2-32yrs	2-34yrs	10.22			94-100+yrs	92-100+yrs	-0.03
	2-34yrs	2-36yrs	12.96			96-100+yrs	94-100+yrs	3.65
	2-36yrs	2-38yrs	14.72			98-100+yrs	96-100+yrs	11.33
	2-38yrs	2-40yrs	15.41			100+yrs	98-100+yrs	30.46
	2-40yrs	2-42yrs	13.05		2-24yrs	26-100+yrs	24-100+yrs	3.27
	2-42yrs	2-44yrs	10.27			28-100+yrs	26-100+yrs	3.48
	2-44yrs	2-46yrs	5.39			30-100+yrs	28-100+yrs	2.79
	2-46yrs	2-48yrs	3.17			32-100+yrs	30-100+yrs	2.88
	2-48yrs	2-50yrs	1.51			34-100+yrs	32-100+yrs	4.03
	2-50yrs	2-52yrs	-0.04			36-100+yrs	34-100+yrs	6.49
	2-52yrs	2-54yrs	-0.21			38-100+yrs	36-100+yrs	10
	2-54yrs	2-56yrs	-0.8			40-100+yrs	38-100+yrs	12.7
	2-56yrs	2-58yrs	-0.09			42-100+yrs	40-100+yrs	13.62
	2-58yrs	2-60yrs	1.12			44-100+yrs	42-100+yrs	13.03
	2-60yrs	2-62yrs	-1.55			46-100+yrs	44-100+yrs	10.41
	2-62yrs	2-64yrs	-3.01			48-100+yrs	46-100+yrs	7.8
66-100+yrs	2yrs	2-4yrs	37.93			50-100+yrs	48-100+yrs	6.58
	2-4yrs	2-6yrs	37.83			52-100+yrs	50-100+yrs	5.04
	2-6yrs	2-8yrs	8.91			54-100+yrs	52-100+yrs	4.58
	2-8yrs	2-10yrs	-6.15			56-100+yrs	54-100+yrs	5.1
	2-10yrs	2-12yrs	-39.58			58-100+yrs	56-100+yrs	5.83
	2-12yrs	2-14yrs	-0.51			60-100+yrs	58-100+yrs	8.84
	2-14yrs	2-16yrs	75.01			62-100+yrs	60-100+yrs	9.66
	2-16yrs	2-18yrs	59.1			64-100+yrs	62-100+yrs	4.17
	2-18yrs	2-20yrs	33.54			66-100+yrs	64-100+yrs	0.99
	2-20yrs	2-22yrs	23.85			68-100+yrs	66-100+yrs	-2.36
	2-22yrs	2-24yrs	17.32			70-100+yrs	68-100+yrs	-2.52
	2-24yrs	2-26yrs	14.49			72-100+yrs	70-100+yrs	-2.62
	2-26yrs	2-28yrs	12.79			74-100+yrs	72-100+yrs	-1.99
	2-28yrs	2-30yrs	9.63			76-100+yrs	74-100+yrs	-1.48
	2-30yrs	2-32yrs	9.33			78-100+yrs	76-100+yrs	-1.04
	2-32yrs	2-34yrs	10.43			80-100+yrs	78-100+yrs	-1.65
	2-34yrs	2-36yrs	13.19			82-100+yrs	80-100+yrs	-2.67
	2-36yrs	2-38yrs	14.95			84-100+yrs	82-100+yrs	-2.83
	2-38yrs	2-40yrs	15.63			86-100+yrs	84-100+yrs	-1.64
	2-40yrs	2-42yrs	13.23			88-100+yrs	86-100+yrs	1
	2-42yrs	2-44yrs	10.42			90-100+yrs	88-100+yrs	-0.84
	2-44yrs	2-46yrs	5.51			92-100+yrs	90-100+yrs	-1.64
	2-46yrs	2-48yrs	3.28			94-100+yrs	92-100+yrs	-0.48
	2-48yrs	2-50yrs	1.6			96-100+yrs	94-100+yrs	2.96
	2-50yrs	2-52yrs	0.04			98-100+yrs	96-100+yrs	10.22
	2-52yrs	2-54yrs	-0.13			100+yrs	98-100+yrs	27.85
	2-54yrs	2-56yrs	-0.73		2-26yrs	28-100+yrs	26-100+yrs	3.24
	2-56yrs	2-58yrs	-0.01			30-100+yrs	28-100+yrs	2.36
	2-58yrs	2-60yrs	1.21			32-100+yrs	30-100+yrs	2.48
	2-60yrs	2-62yrs	-1.48			34-100+yrs	32-100+yrs	3.59
	2-62yrs	2-64yrs	-3.35			36-100+yrs	34-100+yrs	5.99
	2-64yrs	2-66yrs	-3.92			38-100+yrs	36-100+yrs	9.4
68-100+yrs	2yrs	2-4yrs	38.32			40-100+yrs	38-100+yrs	11.98
	2-4yrs	2-6yrs	38.14			42-100+yrs	40-100+yrs	12.82
	2-6yrs	2-8yrs	9.74			44-100+yrs	42-100+yrs	12.24
	2-8yrs	2-10yrs	-5.52			46-100+yrs	44-100+yrs	9.68
	2-10yrs	2-12yrs	-39.49			48-100+yrs	46-100+yrs	7.11
	2-12yrs	2-14yrs	-0.89			50-100+yrs	48-100+yrs	5.92
	2-14yrs	2-16yrs	74.63			52-100+yrs	50-100+yrs	4.4
	2-16yrs	2-18yrs	59.63			54-100+yrs	52-100+yrs	3.95
	2-18yrs	2-20yrs	34.02			56-100+yrs	54-100+yrs	4.43
	2-20yrs	2-22yrs	24.21			58-100+yrs	56-100+yrs	5.1
	2-22yrs	2-24yrs	17.59			60-100+yrs	58-100+yrs	7.94
	2-24yrs	2-26yrs	14.71			62-100+yrs	60-100+yrs	8.69
	2-26yrs	2-28yrs	12.98			64-100+yrs	62-100+yrs	3.47
	2-28yrs	2-30yrs	9.78			66-100+yrs	64-100+yrs	0.48
	2-30yrs	2-32yrs	9.46			68-100+yrs	66-100+yrs	-2.79
	2-32yrs	2-34yrs	10.56			70-100+yrs	68-100+yrs	-2.94
	2-34yrs	2-36yrs	13.34			72-100+yrs	70-100+yrs	-2.99
	2-36yrs	2-38yrs	15.09			74-100+yrs	72-100+yrs	-2.4
	2-38yrs	2-40yrs	15.73			76-100+yrs	74-100+yrs	-1.91
	2-40yrs	2-42yrs	13.31			78-100+yrs	76-100+yrs	-1.47
	2-42yrs	2-44yrs	10.48			80-100+yrs	78-100+yrs	-2.04
	2-44yrs	2-46yrs	5.56			82-100+yrs	80-100+yrs	-3
	2-46yrs	2-48yrs	3.31			84-100+yrs	82-100+yrs	-3.16
	2-48yrs	2-50yrs	1.63			86-100+yrs	84-100+yrs	-2
	2-50yrs	2-52yrs	0.07			88-100+yrs	86-100+yrs	0.57
	2-52yrs	2-54yrs	-0.1			90-100+yrs	88-100+yrs	-1.19
	2-54yrs	2-56yrs	-0.7			92-100+yrs	90-100+yrs	-1.98
	2-56yrs	2-58yrs	0.02			94-100+yrs	92-100+yrs	-0.88
	2-58yrs	2-60yrs	1.25			96-100+yrs	94-100+yrs	2.39
	2-60yrs	2-62yrs	-1.45			98-100+yrs	96-100+yrs	9.03
	2-62yrs	2-64yrs	-3.33			100+yrs	98-100+yrs	25.6
	2-64yrs	2-66yrs	-4.43		2-28yrs	30-100+yrs	28-100+yrs	1.67
	2-66yrs	2-68yrs	-5.29			32-100+yrs	30-100+yrs	2.11
70-100+yrs	2yrs	2-4yrs	38.66			34-100+yrs	32-100+yrs	3.18
	2-4yrs	2-6yrs	38.38			36-100+yrs	34-100+yrs	5.51
	2-6yrs	2-8yrs	10.51			38-100+yrs	36-100+yrs	8.83
	2-8yrs	2-10yrs	-4.95			40-100+yrs	38-100+yrs	11.3
	2-10yrs	2-12yrs	-39.39			42-100+yrs	40-100+yrs	12.06
	2-12yrs	2-14yrs	-1.24			44-100+yrs	42-100+yrs	11.48
	2-14yrs	2-16yrs	74.3			46-100+yrs	44-100+yrs	8.99
	2-16yrs	2-18yrs	60.14			48-100+yrs	46-100+yrs	6.47
	2-18yrs	2-20yrs	34.45			50-100+yrs	48-100+yrs	5.32
	2-20yrs	2-22yrs	24.54			52-100+yrs	50-100+yrs	3.82
	2-22yrs	2-24yrs	17.84			54-100+yrs	52-100+yrs	3.38
	2-24yrs	2-26yrs	14.9			56-100+yrs	54-100+yrs	3.82
	2-26yrs	2-28yrs	13.14			58-100+yrs	56-100+yrs	4.44
	2-28yrs	2-30yrs	9.91			60-100+yrs	58-100+yrs	7.14
	2-30yrs	2-32yrs	9.57			62-100+yrs	60-100+yrs	7.81
	2-32yrs	2-34yrs	10.67			64-100+yrs	62-100+yrs	2.84
	2-34yrs	2-36yrs	13.46			66-100+yrs	64-100+yrs	0.04
	2-36yrs	2-38yrs	15.21			68-100+yrs	66-100+yrs	-3.17
	2-38yrs	2-40yrs	15.82			70-100+yrs	68-100+yrs	-3.32
	2-40yrs	2-42yrs	13.38			72-100+yrs	70-100+yrs	-3.35
	2-42yrs	2-44yrs	10.53			74-100+yrs	72-100+yrs	-2.79
	2-44yrs	2-46yrs	5.6			76-100+yrs	74-100+yrs	-2.28
	2-46yrs	2-48yrs	3.34			78-100+yrs	76-100+yrs	-1.84
	2-48yrs	2-50yrs	1.66			80-100+yrs	78-100+yrs	-2.4
	2-50yrs	2-52yrs	0.09			82-100+yrs	80-100+yrs	-3.3
	2-52yrs	2-54yrs	-0.08			84-100+yrs	82-100+yrs	-3.46
	2-54yrs	2-56yrs	-0.68			86-100+yrs	84-100+yrs	-2.27
	2-56yrs	2-58yrs	0.04			88-100+yrs	86-100+yrs	0.21
	2-58yrs	2-60yrs	1.28			90-100+yrs	88-100+yrs	-1.47
	2-60yrs	2-62yrs	-1.43			92-100+yrs	90-100+yrs	-2.27
	2-62yrs	2-64yrs	-3.31			94-100+yrs	92-100+yrs	-1.26
	2-64yrs	2-66yrs	-4.41			96-100+yrs	94-100+yrs	1.83
	2-66yrs	2-68yrs	-5.3			98-100+yrs	96-100+yrs	8.04
	2-68yrs	2-70yrs	-5.16			100+yrs	98-100+yrs	23.66
72-100+yrs	2yrs	2-4yrs	38.92		2-30yrs	32-100+yrs	30-100+yrs	2.02
	2-4yrs	2-6yrs	38.53			34-100+yrs	32-100+yrs	2.83
	2-6yrs	2-8yrs	11.11			36-100+yrs	34-100+yrs	5.11
	2-8yrs	2-10yrs	-4.49			38-100+yrs	36-100+yrs	8.36
	2-10yrs	2-12yrs	-39.31			40-100+yrs	38-100+yrs	10.72
	2-12yrs	2-14yrs	-1.51			42-100+yrs	40-100+yrs	11.43
	2-14yrs	2-16yrs	74.03			44-100+yrs	42-100+yrs	10.85
	2-16yrs	2-18yrs	60.55			46-100+yrs	44-100+yrs	8.41
	2-18yrs	2-20yrs	34.8			48-100+yrs	46-100+yrs	5.93
	2-20yrs	2-22yrs	24.81			50-100+yrs	48-100+yrs	4.81
	2-22yrs	2-24yrs	18.05			52-100+yrs	50-100+yrs	3.33
	2-24yrs	2-26yrs	15.05			54-100+yrs	52-100+yrs	2.91
	2-26yrs	2-28yrs	13.28			56-100+yrs	54-100+yrs	3.32
	2-28yrs	2-30yrs	10.01			58-100+yrs	56-100+yrs	3.9
	2-30yrs	2-32yrs	9.67			60-100+yrs	58-100+yrs	6.48
	2-32yrs	2-34yrs	10.77			62-100+yrs	60-100+yrs	7.12
	2-34yrs	2-36yrs	13.56			64-100+yrs	62-100+yrs	2.34
	2-36yrs	2-38yrs	15.3			66-100+yrs	64-100+yrs	-0.36
	2-38yrs	2-40yrs	15.9			68-100+yrs	66-100+yrs	-3.46
	2-40yrs	2-42yrs	13.44			70-100+yrs	68-100+yrs	-3.6
	2-42yrs	2-44yrs	10.58			72-100+yrs	70-100+yrs	-3.64
	2-44yrs	2-46yrs	5.63			74-100+yrs	72-100+yrs	-3.08
	2-46yrs	2-48yrs	3.37			76-100+yrs	74-100+yrs	-2.58
	2-48yrs	2-50yrs	1.68			78-100+yrs	76-100+yrs	-2.1
	2-50yrs	2-52yrs	0.11			80-100+yrs	78-100+yrs	-2.65
	2-52yrs	2-54yrs	-0.06			82-100+yrs	80-100+yrs	-3.52
	2-54yrs	2-56yrs	-0.66			84-100+yrs	82-100+yrs	-3.68
	2-56yrs	2-58yrs	0.06			86-100+yrs	84-100+yrs	-2.49
	2-58yrs	2-60yrs	1.3			88-100+yrs	86-100+yrs	-0.06
	2-60yrs	2-62yrs	-1.41			90-100+yrs	88-100+yrs	-1.68
	2-62yrs	2-64yrs	-3.29			92-100+yrs	90-100+yrs	-2.48
	2-64yrs	2-66yrs	-4.39			94-100+yrs	92-100+yrs	-1.52
	2-66yrs	2-68yrs	-5.29			96-100+yrs	94-100+yrs	1.36
	2-68yrs	2-70yrs	-5.22			98-100+yrs	96-100+yrs	7.39
	2-70yrs	2-72yrs	-5.49			100+yrs	98-100+yrs	22.27
74-100+yrs	2yrs	2-4yrs	39.09		2-32yrs	34-100+yrs	32-100+yrs	2.93
	2-4yrs	2-6yrs	38.75			36-100+yrs	34-100+yrs	4.72
	2-6yrs	2-8yrs	11.62			38-100+yrs	36-100+yrs	7.9
	2-8yrs	2-10yrs	-4.01			40-100+yrs	38-100+yrs	10.18
	2-10yrs	2-12yrs	-39.25			42-100+yrs	40-100+yrs	10.83
	2-12yrs	2-14yrs	-1.76			44-100+yrs	42-100+yrs	10.24
	2-14yrs	2-16yrs	73.79			46-100+yrs	44-100+yrs	7.85
	2-16yrs	2-18yrs	60.9			48-100+yrs	46-100+yrs	5.42
	2-18yrs	2-20yrs	35.09			50-100+yrs	48-100+yrs	4.32
	2-20yrs	2-22yrs	25.03			52-100+yrs	50-100+yrs	2.89
	2-22yrs	2-24yrs	18.22			54-100+yrs	52-100+yrs	2.46
	2-24yrs	2-26yrs	15.18			56-100+yrs	54-100+yrs	2.85
	2-26yrs	2-28yrs	13.38			58-100+yrs	56-100+yrs	3.39
	2-28yrs	2-30yrs	10.1			60-100+yrs	58-100+yrs	5.87
	2-30yrs	2-32yrs	9.75			62-100+yrs	60-100+yrs	6.47
	2-32yrs	2-34yrs	10.85			64-100+yrs	62-100+yrs	1.88
	2-34yrs	2-36yrs	13.63			66-100+yrs	64-100+yrs	-0.72
	2-36yrs	2-38yrs	15.37			68-100+yrs	66-100+yrs	-3.7
	2-38yrs	2-40yrs	15.97			70-100+yrs	68-100+yrs	-3.84
	2-40yrs	2-42yrs	13.49			72-100+yrs	70-100+yrs	-3.89
	2-42yrs	2-44yrs	10.62			74-100+yrs	72-100+yrs	-3.34
	2-44yrs	2-46yrs	5.66			76-100+yrs	74-100+yrs	-2.86
	2-46yrs	2-48yrs	3.39			78-100+yrs	76-100+yrs	-2.36
	2-48yrs	2-50yrs	1.7			80-100+yrs	78-100+yrs	-2.88
	2-50yrs	2-52yrs	0.13			82-100+yrs	80-100+yrs	-3.72
	2-52yrs	2-54yrs	-0.05			84-100+yrs	82-100+yrs	-3.88
	2-54yrs	2-56yrs	-0.64			86-100+yrs	84-100+yrs	-2.71
	2-56yrs	2-58yrs	0.08			88-100+yrs	86-100+yrs	-0.31
	2-58yrs	2-60yrs	1.32			90-100+yrs	88-100+yrs	-1.89
	2-60yrs	2-62yrs	-1.39			92-100+yrs	90-100+yrs	-2.66
	2-62yrs	2-64yrs	-3.28			94-100+yrs	92-100+yrs	-1.74
	2-64yrs	2-66yrs	-4.37			96-100+yrs	94-100+yrs	1.06
	2-66yrs	2-68yrs	-5.27			98-100+yrs	96-100+yrs	6.77
	2-68yrs	2-70yrs	-5.21			100+yrs	98-100+yrs	21
	2-70yrs	2-72yrs	-5.25		2-34yrs	36-100+yrs	34-100+yrs	5.16
	2-72yrs	2-74yrs	-4.94			38-100+yrs	36-100+yrs	7.43
76-100+yrs	2yrs	2-4yrs	39.27			40-100+yrs	38-100+yrs	9.61
	2-4yrs	2-6yrs	38.99			42-100+yrs	40-100+yrs	10.21
	2-6yrs	2-8yrs	12.01			44-100+yrs	42-100+yrs	9.61
	2-8yrs	2-10yrs	-3.64			46-100+yrs	44-100+yrs	7.28
	2-10yrs	2-12yrs	-39.19			48-100+yrs	46-100+yrs	4.89
	2-12yrs	2-14yrs	-1.93			50-100+yrs	48-100+yrs	3.82
	2-14yrs	2-16yrs	73.61			52-100+yrs	50-100+yrs	2.45
	2-16yrs	2-18yrs	61.17			54-100+yrs	52-100+yrs	2.02
	2-18yrs	2-20yrs	35.32			56-100+yrs	54-100+yrs	2.39
	2-20yrs	2-22yrs	25.21			58-100+yrs	56-100+yrs	2.89
	2-22yrs	2-24yrs	18.36			60-100+yrs	58-100+yrs	5.25
	2-24yrs	2-26yrs	15.28			62-100+yrs	60-100+yrs	5.82
	2-26yrs	2-28yrs	13.48			64-100+yrs	62-100+yrs	1.41
	2-28yrs	2-30yrs	10.17			66-100+yrs	64-100+yrs	-1.08
	2-30yrs	2-32yrs	9.82			68-100+yrs	66-100+yrs	-3.92
	2-32yrs	2-34yrs	10.91			70-100+yrs	68-100+yrs	-4.07
	2-34yrs	2-36yrs	13.7			72-100+yrs	70-100+yrs	-4.12
	2-36yrs	2-38yrs	15.44			74-100+yrs	72-100+yrs	-3.59
	2-38yrs	2-40yrs	16.02			76-100+yrs	74-100+yrs	-3.09
	2-40yrs	2-42yrs	13.54			78-100+yrs	76-100+yrs	-2.63
	2-42yrs	2-44yrs	10.65			80-100+yrs	78-100+yrs	-3.13
	2-44yrs	2-46yrs	5.69			82-100+yrs	80-100+yrs	-3.93
	2-46yrs	2-48yrs	3.41			84-100+yrs	82-100+yrs	-4.07
	2-48yrs	2-50yrs	1.71			86-100+yrs	84-100+yrs	-2.92
	2-50yrs	2-52yrs	0.14			88-100+yrs	86-100+yrs	-0.56
	2-52yrs	2-54yrs	-0.04			90-100+yrs	88-100+yrs	-2.08
	2-54yrs	2-56yrs	-0.63			92-100+yrs	90-100+yrs	-2.84
	2-56yrs	2-58yrs	0.1			94-100+yrs	92-100+yrs	-1.93
	2-58yrs	2-60yrs	1.34			96-100+yrs	94-100+yrs	0.7
	2-60yrs	2-62yrs	-1.37			98-100+yrs	96-100+yrs	6.29
	2-62yrs	2-64yrs	-3.26			100+yrs	98-100+yrs	19.72
	2-64yrs	2-66yrs	-4.36		2-36yrs	38-100+yrs	36-100+yrs	7.57
	2-66yrs	2-68yrs	-5.26			40-100+yrs	38-100+yrs	8.99
	2-68yrs	2-70yrs	-5.19			42-100+yrs	40-100+yrs	9.53
	2-70yrs	2-72yrs	-5.24			44-100+yrs	42-100+yrs	8.94
	2-72yrs	2-74yrs	-4.9			46-100+yrs	44-100+yrs	6.66
	2-74yrs	2-76yrs	-4.13			48-100+yrs	46-100+yrs	4.33
78-100+yrs	2yrs	2-4yrs	39.44			50-100+yrs	48-100+yrs	3.29
	2-4yrs	2-6yrs	39.21			52-100+yrs	50-100+yrs	1.96
	2-6yrs	2-8yrs	12.35			54-100+yrs	52-100+yrs	1.55
	2-8yrs	2-10yrs	-3.32			56-100+yrs	54-100+yrs	1.9
	2-10yrs	2-12yrs	-39.13			58-100+yrs	56-100+yrs	2.36
	2-12yrs	2-14yrs	-2.07			60-100+yrs	58-100+yrs	4.6
	2-14yrs	2-16yrs	73.47			62-100+yrs	60-100+yrs	5.14
	2-16yrs	2-18yrs	61.4			64-100+yrs	62-100+yrs	0.93
	2-18yrs	2-20yrs	35.52			66-100+yrs	64-100+yrs	-1.44
	2-20yrs	2-22yrs	25.36			68-100+yrs	66-100+yrs	-4.14
	2-22yrs	2-24yrs	18.47			70-100+yrs	68-100+yrs	-4.27
	2-24yrs	2-26yrs	15.37			72-100+yrs	70-100+yrs	-4.36
	2-26yrs	2-28yrs	13.55			74-100+yrs	72-100+yrs	-3.85
	2-28yrs	2-30yrs	10.23			76-100+yrs	74-100+yrs	-3.34
	2-30yrs	2-32yrs	9.88			78-100+yrs	76-100+yrs	-2.87
	2-32yrs	2-34yrs	10.97			80-100+yrs	78-100+yrs	-3.39
	2-34yrs	2-36yrs	13.75			82-100+yrs	80-100+yrs	-4.14
	2-36yrs	2-38yrs	15.49			84-100+yrs	82-100+yrs	-4.29
	2-38yrs	2-40yrs	16.07			86-100+yrs	84-100+yrs	-3.12
	2-40yrs	2-42yrs	13.57			88-100+yrs	86-100+yrs	-0.79
	2-42yrs	2-44yrs	10.68			90-100+yrs	88-100+yrs	-2.27
	2-44yrs	2-46yrs	5.71			92-100+yrs	90-100+yrs	-3.03
	2-46yrs	2-48yrs	3.43			94-100+yrs	92-100+yrs	-2.15
	2-48yrs	2-50yrs	1.73			96-100+yrs	94-100+yrs	0.35
	2-50yrs	2-52yrs	0.15			98-100+yrs	96-100+yrs	5.74
	2-52yrs	2-54yrs	-0.03			100+yrs	98-100+yrs	18.23
	2-54yrs	2-56yrs	-0.62		2-38yrs	40-100+yrs	38-100+yrs	9.14
	2-56yrs	2-58yrs	0.11			42-100+yrs	40-100+yrs	8.84
	2-58yrs	2-60yrs	1.36			44-100+yrs	42-100+yrs	8.25
	2-60yrs	2-62yrs	-1.36			46-100+yrs	44-100+yrs	6.03
	2-62yrs	2-64yrs	-3.25			48-100+yrs	46-100+yrs	3.76
	2-64yrs	2-66yrs	-4.34			50-100+yrs	48-100+yrs	2.75
	2-66yrs	2-68yrs	-5.25			52-100+yrs	50-100+yrs	1.47
	2-68yrs	2-70yrs	-5.18			54-100+yrs	52-100+yrs	1.07
	2-70yrs	2-72yrs	-5.22			56-100+yrs	54-100+yrs	1.4
	2-72yrs	2-74yrs	-4.89			58-100+yrs	56-100+yrs	1.84
	2-74yrs	2-76yrs	-4.09			60-100+yrs	58-100+yrs	3.97
	2-76yrs	2-78yrs	-4.09			62-100+yrs	60-100+yrs	4.46
80-100+yrs	2yrs	2-4yrs	39.56			64-100+yrs	62-100+yrs	0.44
	2-4yrs	2-6yrs	39.36			66-100+yrs	64-100+yrs	-1.78
	2-6yrs	2-8yrs	12.61			68-100+yrs	66-100+yrs	-4.33
	2-8yrs	2-10yrs	-3.07			70-100+yrs	68-100+yrs	-4.45
	2-10yrs	2-12yrs	-39.07			72-100+yrs	70-100+yrs	-4.55
	2-12yrs	2-14yrs	-2.17			74-100+yrs	72-100+yrs	-4.05
	2-14yrs	2-16yrs	73.37			76-100+yrs	74-100+yrs	-3.56
	2-16yrs	2-18yrs	61.57			78-100+yrs	76-100+yrs	-3.09
	2-18yrs	2-20yrs	35.66			80-100+yrs	78-100+yrs	-3.59
	2-20yrs	2-22yrs	25.47			82-100+yrs	80-100+yrs	-4.31
	2-22yrs	2-24yrs	18.56			84-100+yrs	82-100+yrs	-4.48
	2-24yrs	2-26yrs	15.44			86-100+yrs	84-100+yrs	-3.29
	2-26yrs	2-28yrs	13.61			88-100+yrs	86-100+yrs	-1.02
	2-28yrs	2-30yrs	10.28			90-100+yrs	88-100+yrs	-2.45
	2-30yrs	2-32yrs	9.92			92-100+yrs	90-100+yrs	-3.2
	2-32yrs	2-34yrs	11.01			94-100+yrs	92-100+yrs	-2.38
	2-34yrs	2-36yrs	13.79			96-100+yrs	94-100+yrs	0.05
	2-36yrs	2-38yrs	15.53			98-100+yrs	96-100+yrs	5.2
	2-38yrs	2-40yrs	16.11			100+yrs	98-100+yrs	16.94
	2-40yrs	2-42yrs	13.6		2-40yrs	42-100+yrs	40-100+yrs	8.26
	2-42yrs	2-44yrs	10.7			44-100+yrs	42-100+yrs	7.54
	2-44yrs	2-46yrs	5.72			46-100+yrs	44-100+yrs	5.39
	2-46yrs	2-48yrs	3.44			48-100+yrs	46-100+yrs	3.18
	2-48yrs	2-50yrs	1.74			50-100+yrs	48-100+yrs	2.21
	2-50yrs	2-52yrs	0.16			52-100+yrs	50-100+yrs	0.96
	2-52yrs	2-54yrs	-0.02			54-100+yrs	52-100+yrs	0.59
	2-54yrs	2-56yrs	-0.61			56-100+yrs	54-100+yrs	0.89
	2-56yrs	2-58yrs	0.11			58-100+yrs	56-100+yrs	1.3
	2-58yrs	2-60yrs	1.37			60-100+yrs	58-100+yrs	3.32
	2-60yrs	2-62yrs	-1.35			62-100+yrs	60-100+yrs	3.77
	2-62yrs	2-64yrs	-3.24			64-100+yrs	62-100+yrs	-0.05
	2-64yrs	2-66yrs	-4.33			66-100+yrs	64-100+yrs	-2.1
	2-66yrs	2-68yrs	-5.24			68-100+yrs	66-100+yrs	-4.51
	2-68yrs	2-70yrs	-5.17			70-100+yrs	68-100+yrs	-4.62
	2-70yrs	2-72yrs	-5.22			72-100+yrs	70-100+yrs	-4.71
	2-72yrs	2-74yrs	-4.88			74-100+yrs	72-100+yrs	-4.21
	2-74yrs	2-76yrs	-4.08			76-100+yrs	74-100+yrs	-3.75
	2-76yrs	2-78yrs	-4.25			78-100+yrs	76-100+yrs	-3.27
	2-78yrs	2-80yrs	-4.63			80-100+yrs	78-100+yrs	-3.76
82-100+yrs	2yrs	2-4yrs	39.64			82-100+yrs	80-100+yrs	-4.46
	2-4yrs	2-6yrs	39.47			84-100+yrs	82-100+yrs	-4.63
	2-6yrs	2-8yrs	12.78			86-100+yrs	84-100+yrs	-3.43
	2-8yrs	2-10yrs	-2.9			88-100+yrs	86-100+yrs	-1.21
	2-10yrs	2-12yrs	-39.03			90-100+yrs	88-100+yrs	-2.61
	2-12yrs	2-14yrs	-2.23			92-100+yrs	90-100+yrs	-3.37
	2-14yrs	2-16yrs	73.31			94-100+yrs	92-100+yrs	-2.56
	2-16yrs	2-18yrs	61.69			96-100+yrs	94-100+yrs	-0.21
	2-18yrs	2-20yrs	35.76			98-100+yrs	96-100+yrs	4.68
	2-20yrs	2-22yrs	25.55			100+yrs	98-100+yrs	15.95
	2-22yrs	2-24yrs	18.62		2-42yrs	44-100+yrs	42-100+yrs	6.94
	2-24yrs	2-26yrs	15.48			46-100+yrs	44-100+yrs	4.79
	2-26yrs	2-28yrs	13.65			48-100+yrs	46-100+yrs	2.64
	2-28yrs	2-30yrs	10.31			50-100+yrs	48-100+yrs	1.7
	2-30yrs	2-32yrs	9.95			52-100+yrs	50-100+yrs	0.5
	2-32yrs	2-34yrs	11.03			54-100+yrs	52-100+yrs	0.14
	2-34yrs	2-36yrs	13.82			56-100+yrs	54-100+yrs	0.42
	2-36yrs	2-38yrs	15.55			58-100+yrs	56-100+yrs	0.8
	2-38yrs	2-40yrs	16.13			60-100+yrs	58-100+yrs	2.72
	2-40yrs	2-42yrs	13.62			62-100+yrs	60-100+yrs	3.15
	2-42yrs	2-44yrs	10.71			64-100+yrs	62-100+yrs	-0.5
	2-44yrs	2-46yrs	5.73			66-100+yrs	64-100+yrs	-2.37
	2-46yrs	2-48yrs	3.45			68-100+yrs	66-100+yrs	-4.64
	2-48yrs	2-50yrs	1.74			70-100+yrs	68-100+yrs	-4.75
	2-50yrs	2-52yrs	0.17			72-100+yrs	70-100+yrs	-4.84
	2-52yrs	2-54yrs	-0.01			74-100+yrs	72-100+yrs	-4.35
	2-54yrs	2-56yrs	-0.6			76-100+yrs	74-100+yrs	-3.89
	2-56yrs	2-58yrs	0.12			78-100+yrs	76-100+yrs	-3.41
	2-58yrs	2-60yrs	1.38			80-100+yrs	78-100+yrs	-3.89
	2-60yrs	2-62yrs	-1.34			82-100+yrs	80-100+yrs	-4.57
	2-62yrs	2-64yrs	-3.24			84-100+yrs	82-100+yrs	-4.74
	2-64yrs	2-66yrs	-4.33			86-100+yrs	84-100+yrs	-3.55
	2-66yrs	2-68yrs	-5.24			88-100+yrs	86-100+yrs	-1.37
	2-68yrs	2-70yrs	-5.17			90-100+yrs	88-100+yrs	-2.75
	2-70yrs	2-72yrs	-5.21			92-100+yrs	90-100+yrs	-3.5
	2-72yrs	2-74yrs	-4.87			94-100+yrs	92-100+yrs	-2.73
	2-74yrs	2-76yrs	-4.07			96-100+yrs	94-100+yrs	-0.42
	2-76yrs	2-78yrs	-4.24			98-100+yrs	96-100+yrs	4.32
	2-78yrs	2-80yrs	-4.86			100+yrs	98-100+yrs	15.23
	2-80yrs	2-82yrs	-5.11		2-44yrs	46-100+yrs	44-100+yrs	3.17
84-100+yrs	2yrs	2-4yrs	39.71			48-100+yrs	46-100+yrs	2.17
	2-4yrs	2-6yrs	39.55			50-100+yrs	48-100+yrs	1.25
	2-6yrs	2-8yrs	12.91			52-100+yrs	50-100+yrs	0.08
	2-8yrs	2-10yrs	-2.77			54-100+yrs	52-100+yrs	-0.26
	2-10yrs	2-12yrs	-38.99			56-100+yrs	54-100+yrs	0
	2-12yrs	2-14yrs	-2.28			58-100+yrs	56-100+yrs	0.34
	2-14yrs	2-16yrs	73.26			60-100+yrs	58-100+yrs	2.19
	2-16yrs	2-18yrs	61.78			62-100+yrs	60-100+yrs	2.59
	2-18yrs	2-20yrs	35.84			64-100+yrs	62-100+yrs	-0.89
	2-20yrs	2-22yrs	25.61			66-100+yrs	64-100+yrs	-2.6
	2-22yrs	2-24yrs	18.67			68-100+yrs	66-100+yrs	-4.74
	2-24yrs	2-26yrs	15.52			70-100+yrs	68-100+yrs	-4.84
	2-26yrs	2-28yrs	13.68			72-100+yrs	70-100+yrs	-4.94
	2-28yrs	2-30yrs	10.33			74-100+yrs	72-100+yrs	-4.46
	2-30yrs	2-32yrs	9.97			76-100+yrs	74-100+yrs	-4
	2-32yrs	2-34yrs	11.06			78-100+yrs	76-100+yrs	-3.52
	2-34yrs	2-36yrs	13.84			80-100+yrs	78-100+yrs	-3.99
	2-36yrs	2-38yrs	15.57			82-100+yrs	80-100+yrs	-4.65
	2-38yrs	2-40yrs	16.15			84-100+yrs	82-100+yrs	-4.83
	2-40yrs	2-42yrs	13.63			86-100+yrs	84-100+yrs	-3.64
	2-42yrs	2-44yrs	10.72			88-100+yrs	86-100+yrs	-1.51
	2-44yrs	2-46yrs	5.74			90-100+yrs	88-100+yrs	-2.86
	2-46yrs	2-48yrs	3.45			92-100+yrs	90-100+yrs	-3.6
	2-48yrs	2-50yrs	1.75			94-100+yrs	92-100+yrs	-2.86
	2-50yrs	2-52yrs	0.17			96-100+yrs	94-100+yrs	-0.6
	2-52yrs	2-54yrs	-0.01			98-100+yrs	96-100+yrs	4.06
	2-54yrs	2-56yrs	-0.6			100+yrs	98-100+yrs	14.62
	2-56yrs	2-58yrs	0.12		2-46yrs	48-100+yrs	46-100+yrs	1.62
	2-58yrs	2-60yrs	1.38			50-100+yrs	48-100+yrs	0.9
	2-60yrs	2-62yrs	-1.34			52-100+yrs	50-100+yrs	-0.26
	2-62yrs	2-64yrs	-3.24			54-100+yrs	52-100+yrs	-0.58
	2-64yrs	2-66yrs	-4.32			56-100+yrs	54-100+yrs	-0.34
	2-66yrs	2-68yrs	-5.23			58-100+yrs	56-100+yrs	-0.02
	2-68yrs	2-70yrs	-5.16			60-100+yrs	58-100+yrs	1.75
	2-70yrs	2-72yrs	-5.2			62-100+yrs	60-100+yrs	2.11
	2-72yrs	2-74yrs	-4.87			64-100+yrs	62-100+yrs	-1.23
	2-74yrs	2-76yrs	-4.07			66-100+yrs	64-100+yrs	-2.8
	2-76yrs	2-78yrs	-4.24			68-100+yrs	66-100+yrs	-4.81
	2-78yrs	2-80yrs	-4.85			70-100+yrs	68-100+yrs	-4.91
	2-80yrs	2-82yrs	-5.15			72-100+yrs	70-100+yrs	-5.01
	2-82yrs	2-84yrs	-5.39			74-100+yrs	72-100+yrs	-4.53
86-100+yrs	2yrs	2-4yrs	39.78			76-100+yrs	74-100+yrs	-4.07
	2-4yrs	2-6yrs	39.63			78-100+yrs	76-100+yrs	-3.59
	2-6yrs	2-8yrs	13.03			80-100+yrs	78-100+yrs	-4.06
	2-8yrs	2-10yrs	-2.66			82-100+yrs	80-100+yrs	-4.71
	2-10yrs	2-12yrs	-38.95			84-100+yrs	82-100+yrs	-4.89
	2-12yrs	2-14yrs	-2.31			86-100+yrs	84-100+yrs	-3.71
	2-14yrs	2-16yrs	73.24			88-100+yrs	86-100+yrs	-1.61
	2-16yrs	2-18yrs	61.86			90-100+yrs	88-100+yrs	-2.94
	2-18yrs	2-20yrs	35.9			92-100+yrs	90-100+yrs	-3.68
	2-20yrs	2-22yrs	25.66			94-100+yrs	92-100+yrs	-2.95
	2-22yrs	2-24yrs	18.7			96-100+yrs	94-100+yrs	-0.76
	2-24yrs	2-26yrs	15.55			98-100+yrs	96-100+yrs	3.9
	2-26yrs	2-28yrs	13.7			100+yrs	98-100+yrs	14.14
	2-28yrs	2-30yrs	10.35		2-48yrs	50-100+yrs	48-100+yrs	0.57
	2-30yrs	2-32yrs	9.99			52-100+yrs	50-100+yrs	-0.54
	2-32yrs	2-34yrs	11.07			54-100+yrs	52-100+yrs	-0.85
	2-34yrs	2-36yrs	13.85			56-100+yrs	54-100+yrs	-0.63
	2-36yrs	2-38yrs	15.59			58-100+yrs	56-100+yrs	-0.33
	2-38yrs	2-40yrs	16.16			60-100+yrs	58-100+yrs	1.38
	2-40yrs	2-42yrs	13.64			62-100+yrs	60-100+yrs	1.71
	2-42yrs	2-44yrs	10.73			64-100+yrs	62-100+yrs	-1.52
	2-44yrs	2-46yrs	5.75			66-100+yrs	64-100+yrs	-2.96
	2-46yrs	2-48yrs	3.46			68-100+yrs	66-100+yrs	-4.86
	2-48yrs	2-50yrs	1.75			70-100+yrs	68-100+yrs	-4.97
	2-50yrs	2-52yrs	0.17			72-100+yrs	70-100+yrs	-5.07
	2-52yrs	2-54yrs	-0.01			74-100+yrs	72-100+yrs	-4.59
	2-54yrs	2-56yrs	-0.6			76-100+yrs	74-100+yrs	-4.13
	2-56yrs	2-58yrs	0.13			78-100+yrs	76-100+yrs	-3.66
	2-58yrs	2-60yrs	1.39			80-100+yrs	78-100+yrs	-4.12
	2-60yrs	2-62yrs	-1.33			82-100+yrs	80-100+yrs	-4.76
	2-62yrs	2-64yrs	-3.23			84-100+yrs	82-100+yrs	-4.94
	2-64yrs	2-66yrs	-4.32			86-100+yrs	84-100+yrs	-3.76
	2-66yrs	2-68yrs	-5.23			88-100+yrs	86-100+yrs	-1.7
	2-68yrs	2-70yrs	-5.16			90-100+yrs	88-100+yrs	-3.01
	2-70yrs	2-72yrs	-5.2			92-100+yrs	90-100+yrs	-3.74
	2-72yrs	2-74yrs	-4.86			94-100+yrs	92-100+yrs	-3.03
	2-74yrs	2-76yrs	-4.06			96-100+yrs	94-100+yrs	-0.87
	2-76yrs	2-78yrs	-4.23			98-100+yrs	96-100+yrs	3.71
	2-78yrs	2-80yrs	-4.85			100+yrs	98-100+yrs	13.79
	2-80yrs	2-82yrs	-5.14		2-50yrs	52-100+yrs	50-100+yrs	-0.94
	2-82yrs	2-84yrs	-5.53			54-100+yrs	52-100+yrs	-1.09
	2-84yrs	2-86yrs	-2.42			56-100+yrs	54-100+yrs	-0.88
88-100+yrs	2yrs	2-4yrs	39.85			58-100+yrs	56-100+yrs	-0.6
	2-4yrs	2-6yrs	39.71			60-100+yrs	58-100+yrs	1.06
	2-6yrs	2-8yrs	13.15			62-100+yrs	60-100+yrs	1.36
	2-8yrs	2-10yrs	-2.58			64-100+yrs	62-100+yrs	-1.77
	2-10yrs	2-12yrs	-38.91			66-100+yrs	64-100+yrs	-3.11
	2-12yrs	2-14yrs	-2.34			68-100+yrs	66-100+yrs	-4.91
	2-14yrs	2-16yrs	73.22			70-100+yrs	68-100+yrs	-5.01
	2-16yrs	2-18yrs	61.93			72-100+yrs	70-100+yrs	-5.12
	2-18yrs	2-20yrs	35.96			74-100+yrs	72-100+yrs	-4.64
	2-20yrs	2-22yrs	25.7			76-100+yrs	74-100+yrs	-4.17
	2-22yrs	2-24yrs	18.74			78-100+yrs	76-100+yrs	-3.7
	2-24yrs	2-26yrs	15.58			80-100+yrs	78-100+yrs	-4.17
	2-26yrs	2-28yrs	13.72			82-100+yrs	80-100+yrs	-4.8
	2-28yrs	2-30yrs	10.37			84-100+yrs	82-100+yrs	-4.97
	2-30yrs	2-32yrs	10			86-100+yrs	84-100+yrs	-3.81
	2-32yrs	2-34yrs	11.09			88-100+yrs	86-100+yrs	-1.77
	2-34yrs	2-36yrs	13.87			90-100+yrs	88-100+yrs	-3.07
	2-36yrs	2-38yrs	15.6			92-100+yrs	90-100+yrs	-3.79
	2-38yrs	2-40yrs	16.18			94-100+yrs	92-100+yrs	-3.09
	2-40yrs	2-42yrs	13.65			96-100+yrs	94-100+yrs	-0.96
	2-42yrs	2-44yrs	10.74			98-100+yrs	96-100+yrs	3.59
	2-44yrs	2-46yrs	5.76			100+yrs	98-100+yrs	13.48
	2-46yrs	2-48yrs	3.46		2-52yrs	54-100+yrs	52-100+yrs	-1.16
	2-48yrs	2-50yrs	1.76			56-100+yrs	54-100+yrs	-1.09
	2-50yrs	2-52yrs	0.18			58-100+yrs	56-100+yrs	-0.82
	2-52yrs	2-54yrs	0			60-100+yrs	58-100+yrs	0.79
	2-54yrs	2-56yrs	-0.59			62-100+yrs	60-100+yrs	1.06
	2-56yrs	2-58yrs	0.13			64-100+yrs	62-100+yrs	-1.98
	2-58yrs	2-60yrs	1.39			66-100+yrs	64-100+yrs	-3.23
	2-60yrs	2-62yrs	-1.33			68-100+yrs	66-100+yrs	-4.95
	2-62yrs	2-64yrs	-3.23			70-100+yrs	68-100+yrs	-5.05
	2-64yrs	2-66yrs	-4.31			72-100+yrs	70-100+yrs	-5.15
	2-66yrs	2-68yrs	-5.23			74-100+yrs	72-100+yrs	-4.68
	2-68yrs	2-70yrs	-5.15			76-100+yrs	74-100+yrs	-4.21
	2-70yrs	2-72yrs	-5.19			78-100+yrs	76-100+yrs	-3.74
	2-72yrs	2-74yrs	-4.86			80-100+yrs	78-100+yrs	-4.2
	2-74yrs	2-76yrs	-4.06			82-100+yrs	80-100+yrs	-4.83
	2-76yrs	2-78yrs	-4.23			84-100+yrs	82-100+yrs	-5.01
	2-78yrs	2-80yrs	-4.84			86-100+yrs	84-100+yrs	-3.84
	2-80yrs	2-82yrs	-5.14			88-100+yrs	86-100+yrs	-1.81
	2-82yrs	2-84yrs	-5.53			90-100+yrs	88-100+yrs	-3.11
	2-84yrs	2-86yrs	-2.38			92-100+yrs	90-100+yrs	-3.83
	2-86yrs	2-88yrs	-2.04			94-100+yrs	92-100+yrs	-3.14
90-100+yrs	2yrs	2-4yrs	39.88			96-100+yrs	94-100+yrs	-1.02
	2-4yrs	2-6yrs	39.75			98-100+yrs	96-100+yrs	3.48
	2-6yrs	2-8yrs	13.21			100+yrs	98-100+yrs	13.26
	2-8yrs	2-10yrs	-2.54		2-54yrs	56-100+yrs	54-100+yrs	-1.51
	2-10yrs	2-12yrs	-38.9			58-100+yrs	56-100+yrs	-1.03
	2-12yrs	2-14yrs	-2.35			60-100+yrs	58-100+yrs	0.54
	2-14yrs	2-16yrs	73.22			62-100+yrs	60-100+yrs	0.79
	2-16yrs	2-18yrs	61.97			64-100+yrs	62-100+yrs	-2.17
	2-18yrs	2-20yrs	35.99			66-100+yrs	64-100+yrs	-3.34
	2-20yrs	2-22yrs	25.73			68-100+yrs	66-100+yrs	-4.98
	2-22yrs	2-24yrs	18.76			70-100+yrs	68-100+yrs	-5.09
	2-24yrs	2-26yrs	15.59			72-100+yrs	70-100+yrs	-5.18
	2-26yrs	2-28yrs	13.73			74-100+yrs	72-100+yrs	-4.71
	2-28yrs	2-30yrs	10.38			76-100+yrs	74-100+yrs	-4.24
	2-30yrs	2-32yrs	10.01			78-100+yrs	76-100+yrs	-3.78
	2-32yrs	2-34yrs	11.1			80-100+yrs	78-100+yrs	-4.24
	2-34yrs	2-36yrs	13.88			82-100+yrs	80-100+yrs	-4.86
	2-36yrs	2-38yrs	15.61			84-100+yrs	82-100+yrs	-5.03
	2-38yrs	2-40yrs	16.18			86-100+yrs	84-100+yrs	-3.88
	2-40yrs	2-42yrs	13.66			88-100+yrs	86-100+yrs	-1.85
	2-42yrs	2-44yrs	10.74			90-100+yrs	88-100+yrs	-3.14
	2-44yrs	2-46yrs	5.76			92-100+yrs	90-100+yrs	-3.87
	2-46yrs	2-48yrs	3.47			94-100+yrs	92-100+yrs	-3.18
	2-48yrs	2-50yrs	1.76			96-100+yrs	94-100+yrs	-1.09
	2-50yrs	2-52yrs	0.18			98-100+yrs	96-100+yrs	3.37
	2-52yrs	2-54yrs	0			100+yrs	98-100+yrs	13.07
	2-54yrs	2-56yrs	-0.59		2-56yrs	58-100+yrs	56-100+yrs	-0.9
	2-56yrs	2-58yrs	0.13			60-100+yrs	58-100+yrs	0.31
	2-58yrs	2-60yrs	1.39			62-100+yrs	60-100+yrs	0.55
	2-60yrs	2-62yrs	-1.33			64-100+yrs	62-100+yrs	-2.35
	2-62yrs	2-64yrs	-3.23			66-100+yrs	64-100+yrs	-3.44
	2-64yrs	2-66yrs	-4.31			68-100+yrs	66-100+yrs	-5.01
	2-66yrs	2-68yrs	-5.22			70-100+yrs	68-100+yrs	-5.12
	2-68yrs	2-70yrs	-5.15			72-100+yrs	70-100+yrs	-5.22
	2-70yrs	2-72yrs	-5.19			74-100+yrs	72-100+yrs	-4.75
	2-72yrs	2-74yrs	-4.85			76-100+yrs	74-100+yrs	-4.28
	2-74yrs	2-76yrs	-4.05			78-100+yrs	76-100+yrs	-3.81
	2-76yrs	2-78yrs	-4.22			80-100+yrs	78-100+yrs	-4.27
	2-78yrs	2-80yrs	-4.84			82-100+yrs	80-100+yrs	-4.89
	2-80yrs	2-82yrs	-5.13			84-100+yrs	82-100+yrs	-5.06
	2-82yrs	2-84yrs	-5.52			86-100+yrs	84-100+yrs	-3.91
	2-84yrs	2-86yrs	-2.37			88-100+yrs	86-100+yrs	-1.89
	2-86yrs	2-88yrs	-2.5			90-100+yrs	88-100+yrs	-3.17
	2-88yrs	2-90yrs	-3.91			92-100+yrs	90-100+yrs	-3.9
92-100+yrs	2yrs	2-4yrs	39.9			94-100+yrs	92-100+yrs	-3.22
	2-4yrs	2-6yrs	39.77			96-100+yrs	94-100+yrs	-1.15
	2-6yrs	2-8yrs	13.26			98-100+yrs	96-100+yrs	3.33
	2-8yrs	2-10yrs	-2.52			100+yrs	98-100+yrs	12.9
	2-10yrs	2-12yrs	-38.88		2-58yrs	60-100+yrs	58-100+yrs	0.63
	2-12yrs	2-14yrs	-2.36			62-100+yrs	60-100+yrs	0.3
	2-14yrs	2-16yrs	73.22			64-100+yrs	62-100+yrs	-2.52
	2-16yrs	2-18yrs	62			66-100+yrs	64-100+yrs	-3.55
	2-18yrs	2-20yrs	36.02			68-100+yrs	66-100+yrs	-5.04
	2-20yrs	2-22yrs	25.75			70-100+yrs	68-100+yrs	-5.15
	2-22yrs	2-24yrs	18.77			72-100+yrs	70-100+yrs	-5.25
	2-24yrs	2-26yrs	15.6			74-100+yrs	72-100+yrs	-4.79
	2-26yrs	2-28yrs	13.74			76-100+yrs	74-100+yrs	-4.31
	2-28yrs	2-30yrs	10.39			78-100+yrs	76-100+yrs	-3.84
	2-30yrs	2-32yrs	10.02			80-100+yrs	78-100+yrs	-4.3
	2-32yrs	2-34yrs	11.1			82-100+yrs	80-100+yrs	-4.91
	2-34yrs	2-36yrs	13.88			84-100+yrs	82-100+yrs	-5.08
	2-36yrs	2-38yrs	15.62			86-100+yrs	84-100+yrs	-3.94
	2-38yrs	2-40yrs	16.19			88-100+yrs	86-100+yrs	-1.92
	2-40yrs	2-42yrs	13.67			90-100+yrs	88-100+yrs	-3.21
	2-42yrs	2-44yrs	10.75			92-100+yrs	90-100+yrs	-3.93
	2-44yrs	2-46yrs	5.76			94-100+yrs	92-100+yrs	-3.25
	2-46yrs	2-48yrs	3.47			96-100+yrs	94-100+yrs	-1.2
	2-48yrs	2-50yrs	1.76			98-100+yrs	96-100+yrs	3.31
	2-50yrs	2-52yrs	0.18			100+yrs	98-100+yrs	12.65
	2-52yrs	2-54yrs	0		2-60yrs	62-100+yrs	60-100+yrs	-0.72
	2-54yrs	2-56yrs	-0.59			64-100+yrs	62-100+yrs	-2.71
	2-56yrs	2-58yrs	0.13			66-100+yrs	64-100+yrs	-3.66
	2-58yrs	2-60yrs	1.4			68-100+yrs	66-100+yrs	-5.07
	2-60yrs	2-62yrs	-1.33			70-100+yrs	68-100+yrs	-5.18
	2-62yrs	2-64yrs	-3.23			72-100+yrs	70-100+yrs	-5.29
	2-64yrs	2-66yrs	-4.31			74-100+yrs	72-100+yrs	-4.83
	2-66yrs	2-68yrs	-5.22			76-100+yrs	74-100+yrs	-4.35
	2-68yrs	2-70yrs	-5.15			78-100+yrs	76-100+yrs	-3.88
	2-70yrs	2-72yrs	-5.19			80-100+yrs	78-100+yrs	-4.34
	2-72yrs	2-74yrs	-4.85			82-100+yrs	80-100+yrs	-4.94
	2-74yrs	2-76yrs	-4.05			84-100+yrs	82-100+yrs	-5.11
	2-76yrs	2-78yrs	-4.22			86-100+yrs	84-100+yrs	-3.97
	2-78yrs	2-80yrs	-4.84			88-100+yrs	86-100+yrs	-1.96
	2-80yrs	2-82yrs	-5.13			90-100+yrs	88-100+yrs	-3.24
	2-82yrs	2-84yrs	-5.52			92-100+yrs	90-100+yrs	-3.97
	2-84yrs	2-86yrs	-2.37			94-100+yrs	92-100+yrs	-3.28
	2-86yrs	2-88yrs	-2.5			96-100+yrs	94-100+yrs	-1.26
	2-88yrs	2-90yrs	-4.06			98-100+yrs	96-100+yrs	3.13
	2-90yrs	2-92yrs	-4.09			100+yrs	98-100+yrs	12.55
94-100+yrs	2yrs	2-4yrs	39.92		2-62yrs	64-100+yrs	62-100+yrs	-3.01
	2-4yrs	2-6yrs	39.8			66-100+yrs	64-100+yrs	-3.73
	2-6yrs	2-8yrs	13.3			68-100+yrs	66-100+yrs	-5.1
	2-8yrs	2-10yrs	-2.49			70-100+yrs	68-100+yrs	-5.21
	2-10yrs	2-12yrs	-38.87			72-100+yrs	70-100+yrs	-5.32
	2-12yrs	2-14yrs	-2.37			74-100+yrs	72-100+yrs	-4.86
	2-14yrs	2-16yrs	73.21			76-100+yrs	74-100+yrs	-4.39
	2-16yrs	2-18yrs	62.02			78-100+yrs	76-100+yrs	-3.92
	2-18yrs	2-20yrs	36.04			80-100+yrs	78-100+yrs	-4.37
	2-20yrs	2-22yrs	25.76			82-100+yrs	80-100+yrs	-4.96
	2-22yrs	2-24yrs	18.78			84-100+yrs	82-100+yrs	-5.13
	2-24yrs	2-26yrs	15.61			86-100+yrs	84-100+yrs	-4
	2-26yrs	2-28yrs	13.75			88-100+yrs	86-100+yrs	-1.99
	2-28yrs	2-30yrs	10.39			90-100+yrs	88-100+yrs	-3.26
	2-30yrs	2-32yrs	10.02			92-100+yrs	90-100+yrs	-4
	2-32yrs	2-34yrs	11.11			94-100+yrs	92-100+yrs	-3.32
	2-34yrs	2-36yrs	13.89			96-100+yrs	94-100+yrs	-1.3
	2-36yrs	2-38yrs	15.62			98-100+yrs	96-100+yrs	3.11
	2-38yrs	2-40yrs	16.19			100+yrs	98-100+yrs	12.42
	2-40yrs	2-42yrs	13.67		2-64yrs	66-100+yrs	64-100+yrs	-3.92
	2-42yrs	2-44yrs	10.75			68-100+yrs	66-100+yrs	-5.11
	2-44yrs	2-46yrs	5.77			70-100+yrs	68-100+yrs	-5.23
	2-46yrs	2-48yrs	3.47			72-100+yrs	70-100+yrs	-5.34
	2-48yrs	2-50yrs	1.77			74-100+yrs	72-100+yrs	-4.88
	2-50yrs	2-52yrs	0.18			76-100+yrs	74-100+yrs	-4.41
	2-52yrs	2-54yrs	0			78-100+yrs	76-100+yrs	-3.94
	2-54yrs	2-56yrs	-0.59			80-100+yrs	78-100+yrs	-4.4
	2-56yrs	2-58yrs	0.14			82-100+yrs	80-100+yrs	-4.98
	2-58yrs	2-60yrs	1.4			84-100+yrs	82-100+yrs	-5.14
	2-60yrs	2-62yrs	-1.33			86-100+yrs	84-100+yrs	-4.01
	2-62yrs	2-64yrs	-3.23			88-100+yrs	86-100+yrs	-2.01
	2-64yrs	2-66yrs	-4.31			90-100+yrs	88-100+yrs	-3.28
	2-66yrs	2-68yrs	-5.22			92-100+yrs	90-100+yrs	-4.01
	2-68yrs	2-70yrs	-5.15			94-100+yrs	92-100+yrs	-3.34
	2-70yrs	2-72yrs	-5.19			96-100+yrs	94-100+yrs	-1.36
	2-72yrs	2-74yrs	-4.85			98-100+yrs	96-100+yrs	3.1
	2-74yrs	2-76yrs	-4.05			100+yrs	98-100+yrs	12.3
	2-76yrs	2-78yrs	-4.22		2-66yrs	68-100+yrs	66-100+yrs	-5.29
	2-78yrs	2-80yrs	-4.84			70-100+yrs	68-100+yrs	-5.25
	2-80yrs	2-82yrs	-5.13			72-100+yrs	70-100+yrs	-5.36
	2-82yrs	2-84yrs	-5.52			74-100+yrs	72-100+yrs	-4.91
	2-84yrs	2-86yrs	-2.37			76-100+yrs	74-100+yrs	-4.45
	2-86yrs	2-88yrs	-2.5			78-100+yrs	76-100+yrs	-3.98
	2-88yrs	2-90yrs	-4.06			80-100+yrs	78-100+yrs	-4.43
	2-90yrs	2-92yrs	-3.88			82-100+yrs	80-100+yrs	-5.01
	2-92yrs	2-94yrs	-3.38			84-100+yrs	82-100+yrs	-5.17
96-100+yrs	2yrs	2-4yrs	39.94			86-100+yrs	84-100+yrs	-4.04
	2-4yrs	2-6yrs	39.81			88-100+yrs	86-100+yrs	-2.04
	2-6yrs	2-8yrs	13.33			90-100+yrs	88-100+yrs	-3.31
	2-8yrs	2-10yrs	-2.47			92-100+yrs	90-100+yrs	-4.03
	2-10yrs	2-12yrs	-38.86			94-100+yrs	92-100+yrs	-3.37
	2-12yrs	2-14yrs	-2.38			96-100+yrs	94-100+yrs	-1.38
	2-14yrs	2-16yrs	73.2			98-100+yrs	96-100+yrs	3.03
	2-16yrs	2-18yrs	62.04			100+yrs	98-100+yrs	12.2
	2-18yrs	2-20yrs	36.05		2-68yrs	70-100+yrs	68-100+yrs	-5.16
	2-20yrs	2-22yrs	25.77			72-100+yrs	70-100+yrs	-5.38
	2-22yrs	2-24yrs	18.79			74-100+yrs	72-100+yrs	-4.93
	2-24yrs	2-26yrs	15.62			76-100+yrs	74-100+yrs	-4.47
	2-26yrs	2-28yrs	13.76			78-100+yrs	76-100+yrs	-4.01
	2-28yrs	2-30yrs	10.4			80-100+yrs	78-100+yrs	-4.45
	2-30yrs	2-32yrs	10.03			82-100+yrs	80-100+yrs	-5.03
	2-32yrs	2-34yrs	11.11			84-100+yrs	82-100+yrs	-5.19
	2-34yrs	2-36yrs	13.89			86-100+yrs	84-100+yrs	-4.06
	2-36yrs	2-38yrs	15.63			88-100+yrs	86-100+yrs	-2.07
	2-38yrs	2-40yrs	16.2			90-100+yrs	88-100+yrs	-3.32
	2-40yrs	2-42yrs	13.67			92-100+yrs	90-100+yrs	-4.05
	2-42yrs	2-44yrs	10.75			94-100+yrs	92-100+yrs	-3.39
	2-44yrs	2-46yrs	5.77			96-100+yrs	94-100+yrs	-1.41
	2-46yrs	2-48yrs	3.47			98-100+yrs	96-100+yrs	2.96
	2-48yrs	2-50yrs	1.77			100+yrs	98-100+yrs	12.1
	2-50yrs	2-52yrs	0.18		2-70yrs	72-100+yrs	70-100+yrs	-5.49
	2-52yrs	2-54yrs	0			74-100+yrs	72-100+yrs	-4.95
	2-54yrs	2-56yrs	-0.59			76-100+yrs	74-100+yrs	-4.49
	2-56yrs	2-58yrs	0.14			78-100+yrs	76-100+yrs	-4.03
	2-58yrs	2-60yrs	1.4			80-100+yrs	78-100+yrs	-4.48
	2-60yrs	2-62yrs	-1.33			82-100+yrs	80-100+yrs	-5.05
	2-62yrs	2-64yrs	-3.23			84-100+yrs	82-100+yrs	-5.22
	2-64yrs	2-66yrs	-4.31			86-100+yrs	84-100+yrs	-4.08
	2-66yrs	2-68yrs	-5.22			88-100+yrs	86-100+yrs	-2.09
	2-68yrs	2-70yrs	-5.15			90-100+yrs	88-100+yrs	-3.35
	2-70yrs	2-72yrs	-5.19			92-100+yrs	90-100+yrs	-4.07
	2-72yrs	2-74yrs	-4.85			94-100+yrs	92-100+yrs	-3.42
	2-74yrs	2-76yrs	-4.05			96-100+yrs	94-100+yrs	-1.45
	2-76yrs	2-78yrs	-4.22			98-100+yrs	96-100+yrs	2.93
	2-78yrs	2-80yrs	-4.83			100+yrs	98-100+yrs	12.04
	2-80yrs	2-82yrs	-5.13		2-72yrs	74-100+yrs	72-100+yrs	-4.94
	2-82yrs	2-84yrs	-5.52			76-100+yrs	74-100+yrs	-4.51
	2-84yrs	2-86yrs	-2.37			78-100+yrs	76-100+yrs	-4.05
	2-86yrs	2-88yrs	-2.5			80-100+yrs	78-100+yrs	-4.49
	2-88yrs	2-90yrs	-4.06			82-100+yrs	80-100+yrs	-5.07
	2-90yrs	2-92yrs	-3.88			84-100+yrs	82-100+yrs	-5.23
	2-92yrs	2-94yrs	-2.98			86-100+yrs	84-100+yrs	-4.1
	2-94yrs	2-96yrs	-0.46			88-100+yrs	86-100+yrs	-2.12
98-100+yrs	2yrs	2-4yrs	39.96			90-100+yrs	88-100+yrs	-3.37
	2-4yrs	2-6yrs	39.82			92-100+yrs	90-100+yrs	-4.1
	2-6yrs	2-8yrs	13.37			94-100+yrs	92-100+yrs	-3.43
	2-8yrs	2-10yrs	-2.45			96-100+yrs	94-100+yrs	-1.49
	2-10yrs	2-12yrs	-38.85			98-100+yrs	96-100+yrs	2.92
	2-12yrs	2-14yrs	-2.4			100+yrs	98-100+yrs	11.87
	2-14yrs	2-16yrs	73.19		2-74yrs	76-100+yrs	74-100+yrs	-4.13
	2-16yrs	2-18yrs	62.06			78-100+yrs	76-100+yrs	-4.07
	2-18yrs	2-20yrs	36.07			80-100+yrs	78-100+yrs	-4.51
	2-20yrs	2-22yrs	25.78			82-100+yrs	80-100+yrs	-5.09
	2-22yrs	2-24yrs	18.8			84-100+yrs	82-100+yrs	-5.25
	2-24yrs	2-26yrs	15.63			86-100+yrs	84-100+yrs	-4.12
	2-26yrs	2-28yrs	13.76			88-100+yrs	86-100+yrs	-2.14
	2-28yrs	2-30yrs	10.4			90-100+yrs	88-100+yrs	-3.39
	2-30yrs	2-32yrs	10.03			92-100+yrs	90-100+yrs	-4.11
	2-32yrs	2-34yrs	11.11			94-100+yrs	92-100+yrs	-3.46
	2-34yrs	2-36yrs	13.89			96-100+yrs	94-100+yrs	-1.51
	2-36yrs	2-38yrs	15.63			98-100+yrs	96-100+yrs	2.82
	2-38yrs	2-40yrs	16.2			100+yrs	98-100+yrs	11.81
	2-40yrs	2-42yrs	13.67		2-76yrs	78-100+yrs	76-100+yrs	-4.09
	2-42yrs	2-44yrs	10.75			80-100+yrs	78-100+yrs	-4.52
	2-44yrs	2-46yrs	5.77			82-100+yrs	80-100+yrs	-5.1
	2-46yrs	2-48yrs	3.47			84-100+yrs	82-100+yrs	-5.26
	2-48yrs	2-50yrs	1.77			86-100+yrs	84-100+yrs	-4.13
	2-50yrs	2-52yrs	0.18			88-100+yrs	86-100+yrs	-2.16
	2-52yrs	2-54yrs	0			90-100+yrs	88-100+yrs	-3.41
	2-54yrs	2-56yrs	-0.59			92-100+yrs	90-100+yrs	-4.13
	2-56yrs	2-58yrs	0.14			94-100+yrs	92-100+yrs	-3.47
	2-58yrs	2-60yrs	1.4			96-100+yrs	94-100+yrs	-1.54
	2-60yrs	2-62yrs	-1.32			98-100+yrs	96-100+yrs	2.78
	2-62yrs	2-64yrs	-3.23			100+yrs	98-100+yrs	11.76
	2-64yrs	2-66yrs	-4.31		2-78yrs	80-100+yrs	78-100+yrs	-4.63
	2-66yrs	2-68yrs	-5.22			82-100+yrs	80-100+yrs	-5.11
	2-68yrs	2-70yrs	-5.15			84-100+yrs	82-100+yrs	-5.27
	2-70yrs	2-72yrs	-5.19			86-100+yrs	84-100+yrs	-4.15
	2-72yrs	2-74yrs	-4.85			88-100+yrs	86-100+yrs	-2.18
	2-74yrs	2-76yrs	-4.05			90-100+yrs	88-100+yrs	-3.42
	2-76yrs	2-78yrs	-4.22			92-100+yrs	90-100+yrs	-4.14
	2-78yrs	2-80yrs	-4.83			94-100+yrs	92-100+yrs	-3.5
	2-80yrs	2-82yrs	-5.13			96-100+yrs	94-100+yrs	-1.54
	2-82yrs	2-84yrs	-5.52			98-100+yrs	96-100+yrs	2.76
	2-84yrs	2-86yrs	-2.37			100+yrs	98-100+yrs	11.65
	2-86yrs	2-88yrs	-2.5		2-80yrs	82-100+yrs	80-100+yrs	-5.11
	2-88yrs	2-90yrs	-4.06			84-100+yrs	82-100+yrs	-5.28
	2-90yrs	2-92yrs	-3.87			86-100+yrs	84-100+yrs	-4.15
	2-92yrs	2-94yrs	-2.98			88-100+yrs	86-100+yrs	-2.19
	2-94yrs	2-96yrs	0.37			90-100+yrs	88-100+yrs	-3.43
	2-96yrs	2-98yrs	4.4			92-100+yrs	90-100+yrs	-4.15
100+yrs	2yrs	2-4yrs	39.98			94-100+yrs	92-100+yrs	-3.5
	2-4yrs	2-6yrs	39.83			96-100+yrs	94-100+yrs	-1.58
	2-6yrs	2-8yrs	13.4			98-100+yrs	96-100+yrs	2.76
	2-8yrs	2-10yrs	-2.43			100+yrs	98-100+yrs	11.58
	2-10yrs	2-12yrs	-38.85		2-82yrs	84-100+yrs	82-100+yrs	-5.39
	2-12yrs	2-14yrs	-2.41			86-100+yrs	84-100+yrs	-4.16
	2-14yrs	2-16yrs	73.18			88-100+yrs	86-100+yrs	-2.2
	2-16yrs	2-18yrs	62.08			90-100+yrs	88-100+yrs	-3.44
	2-18yrs	2-20yrs	36.08			92-100+yrs	90-100+yrs	-4.16
	2-20yrs	2-22yrs	25.8			94-100+yrs	92-100+yrs	-3.51
	2-22yrs	2-24yrs	18.81			96-100+yrs	94-100+yrs	-1.59
	2-24yrs	2-26yrs	15.64			98-100+yrs	96-100+yrs	2.74
	2-26yrs	2-28yrs	13.77			100+yrs	98-100+yrs	11.53
	2-28yrs	2-30yrs	10.41		2-84yrs	86-100+yrs	84-100+yrs	-2.42
	2-30yrs	2-32yrs	10.03			88-100+yrs	86-100+yrs	-2.21
	2-32yrs	2-34yrs	11.12			90-100+yrs	88-100+yrs	-3.44
	2-34yrs	2-36yrs	13.9			92-100+yrs	90-100+yrs	-4.16
	2-36yrs	2-38yrs	15.64			94-100+yrs	92-100+yrs	-3.51
	2-38yrs	2-40yrs	16.2			96-100+yrs	94-100+yrs	-1.6
	2-40yrs	2-42yrs	13.68			98-100+yrs	96-100+yrs	2.71
	2-42yrs	2-44yrs	10.76			100+yrs	98-100+yrs	11.5
	2-44yrs	2-46yrs	5.77		2-86yrs	88-100+yrs	86-100+yrs	-2.04
	2-46yrs	2-48yrs	3.48			90-100+yrs	88-100+yrs	-3.45
	2-48yrs	2-50yrs	1.77			92-100+yrs	90-100+yrs	-4.16
	2-50yrs	2-52yrs	0.18			94-100+yrs	92-100+yrs	-3.53
	2-52yrs	2-54yrs	0.01			96-100+yrs	94-100+yrs	-1.59
	2-54yrs	2-56yrs	-0.59			98-100+yrs	96-100+yrs	2.69
	2-56yrs	2-58yrs	0.14			100+yrs	98-100+yrs	11.46
	2-58yrs	2-60yrs	1.4		2-88yrs	90-100+yrs	88-100+yrs	-3.91
	2-60yrs	2-62yrs	-1.32			92-100+yrs	90-100+yrs	-4.17
	2-62yrs	2-64yrs	-3.23			94-100+yrs	92-100+yrs	-3.53
	2-64yrs	2-66yrs	-4.3			96-100+yrs	94-100+yrs	-1.61
	2-66yrs	2-68yrs	-5.22			98-100+yrs	96-100+yrs	2.68
	2-68yrs	2-70yrs	-5.15			100+yrs	98-100+yrs	11.47
	2-70yrs	2-72yrs	-5.19		2-90yrs	92-100+yrs	90-100+yrs	-4.09
	2-72yrs	2-74yrs	-4.84			94-100+yrs	92-100+yrs	-3.53
	2-74yrs	2-76yrs	-4.04			96-100+yrs	94-100+yrs	-1.62
	2-76yrs	2-78yrs	-4.22			98-100+yrs	96-100+yrs	2.65
	2-78yrs	2-80yrs	-4.83			100+yrs	98-100+yrs	11.46
	2-80yrs	2-82yrs	-5.13		2-92yrs	94-100+yrs	92-100+yrs	-3.38
	2-82yrs	2-84yrs	-5.52			96-100+yrs	94-100+yrs	-1.61
	2-84yrs	2-86yrs	-2.37			98-100+yrs	96-100+yrs	2.65
	2-86yrs	2-88yrs	-2.5			100+yrs	98-100+yrs	11.41
	2-88yrs	2-90yrs	-4.06		2-94yrs	96-100+yrs	94-100+yrs	-0.46
	2-90yrs	2-92yrs	-3.87			98-100+yrs	96-100+yrs	2.68
	2-92yrs	2-94yrs	-2.99			100+yrs	98-100+yrs	11.44
	2-94yrs	2-96yrs	0.37		2-96yrs	98-100+yrs	96-100+yrs	4.4
	2-96yrs	2-98yrs	5.77			100+yrs	98-100+yrs	11.41
	2-98yrs	2-100+yrs	17.08		2-98yrs	100+yrs	98-100+yrs	17.08
Not included	2yrs	2-4yrs	39.98		Not included	4-100+yrs	2-100+yrs	2.96
	2-4yrs	2-6yrs	39.84			6-100+yrs	4-100+yrs	17.85
	2-6yrs	2-8yrs	13.42			8-100+yrs	6-100+yrs	20.8
	2-8yrs	2-10yrs	-2.41			10-100+yrs	8-100+yrs	33.14
	2-10yrs	2-12yrs	-38.84			12-100+yrs	10-100+yrs	40.06
	2-12yrs	2-14yrs	-2.42			14-100+yrs	12-100+yrs	10.76
	2-14yrs	2-16yrs	73.17			16-100+yrs	14-100+yrs	-17.02
	2-16yrs	2-18yrs	62.09			18-100+yrs	16-100+yrs	-37.58
	2-18yrs	2-20yrs	36.09			20-100+yrs	18-100+yrs	6.13
	2-20yrs	2-22yrs	25.8			22-100+yrs	20-100+yrs	6.91
	2-22yrs	2-24yrs	18.81			24-100+yrs	22-100+yrs	6.33
	2-24yrs	2-26yrs	15.64			26-100+yrs	24-100+yrs	6.37
	2-26yrs	2-28yrs	13.77			28-100+yrs	26-100+yrs	7.95
	2-28yrs	2-30yrs	10.41			30-100+yrs	28-100+yrs	7.64
	2-30yrs	2-32yrs	10.04			32-100+yrs	30-100+yrs	8.12
	2-32yrs	2-34yrs	11.12			34-100+yrs	32-100+yrs	9.83
	2-34yrs	2-36yrs	13.9			36-100+yrs	34-100+yrs	13.22
	2-36yrs	2-38yrs	15.64			38-100+yrs	36-100+yrs	18.79
	2-38yrs	2-40yrs	16.21			40-100+yrs	38-100+yrs	23.15
	2-40yrs	2-42yrs	13.68			42-100+yrs	40-100+yrs	24.31
	2-42yrs	2-44yrs	10.76			44-100+yrs	42-100+yrs	24.09
	2-44yrs	2-46yrs	5.77			46-100+yrs	44-100+yrs	18.98
	2-46yrs	2-48yrs	3.48			48-100+yrs	46-100+yrs	13.45
	2-48yrs	2-50yrs	1.77			50-100+yrs	48-100+yrs	13.13
	2-50yrs	2-52yrs	0.19			52-100+yrs	50-100+yrs	12.61
	2-52yrs	2-54yrs	0.01			54-100+yrs	52-100+yrs	12.39
	2-54yrs	2-56yrs	-0.59			56-100+yrs	54-100+yrs	13.66
	2-56yrs	2-58yrs	0.14			58-100+yrs	56-100+yrs	14.97
	2-58yrs	2-60yrs	1.4			60-100+yrs	58-100+yrs	19.61
	2-60yrs	2-62yrs	-1.32			62-100+yrs	60-100+yrs	20.67
	2-62yrs	2-64yrs	-3.23			64-100+yrs	62-100+yrs	12.65
	2-64yrs	2-66yrs	-4.3			66-100+yrs	64-100+yrs	8.25
	2-66yrs	2-68yrs	-5.22			68-100+yrs	66-100+yrs	3.35
	2-68yrs	2-70yrs	-5.15			70-100+yrs	68-100+yrs	3.23
	2-70yrs	2-72yrs	-5.18			72-100+yrs	70-100+yrs	2.79
	2-72yrs	2-74yrs	-4.84			74-100+yrs	72-100+yrs	3.64
	2-74yrs	2-76yrs	-4.04			76-100+yrs	74-100+yrs	4.23
	2-76yrs	2-78yrs	-4.21			78-100+yrs	76-100+yrs	4.98
	2-78yrs	2-80yrs	-4.83			80-100+yrs	78-100+yrs	4.02
	2-80yrs	2-82yrs	-5.13			82-100+yrs	80-100+yrs	2.22
	2-82yrs	2-84yrs	-5.52			84-100+yrs	82-100+yrs	2.14
	2-84yrs	2-86yrs	-2.37			86-100+yrs	84-100+yrs	4.39
	2-86yrs	2-88yrs	-2.49			88-100+yrs	86-100+yrs	8.65
	2-88yrs	2-90yrs	-4.06			90-100+yrs	88-100+yrs	5.04
	2-90yrs	2-92yrs	-3.87			92-100+yrs	90-100+yrs	4.14
	2-92yrs	2-94yrs	-2.98			94-100+yrs	92-100+yrs	6.65
	2-94yrs	2-96yrs	0.37			96-100+yrs	94-100+yrs	13.59
	2-96yrs	2-98yrs	5.78			98-100+yrs	96-100+yrs	27.45
	2-98yrs	2-100+yrs	10.45			100+yrs	98-100+yrs	62.82
